# Supplementary material for: (2R)-8-Benzyl-2-[(S)-hy­droxy(phen­yl)meth­yl]-8-aza­bicyclo­[3.2.1]octan-3-one
Source: Acta Crystallogr Sect E Struct Rep Online. 2011 Dec 17;68(Pt 1):o149–50. doi: 10.1107/S1600536811053190 (PMC3254493; doi:10.1107/S1600536811053190)
Supplement: Supplementary file 1 [file e-68-0o149-sup1.cif]

##############################################################################
#                                                                            #
# This CIF contains the data in a paper accepted for publication in          #
# Acta Crystallographica Section E. It conforms to the requirements of       #
# Notes for Authors for Acta Crystallographica Section E, and has been       #
# peer reviewed under the auspices of the IUCr Commission on Journals.       #
#                                                                            #
# Full details of the Crystallographic Information File format               #
# are given in the paper "The Crystallographic Information File (CIF):       #
# a New Standard Archive File for Crystallography" by S. R. Hall, F. H.      #
# Allen and I. D. Brown [Acta Cryst. (1991), A47, 655-685].                  #
#                                                                            #
# The current version of the core CIF dictionary is obtainable from          #
# ftp://ftp.iucr.org/pub/cif_core.dic.                                       #
#                                                                            #
# Software is freely available for graphical display of the structure(s)     #
# in this CIF. For information consult the CIF software page                 #
# http://www.iucr.org/resources/cif/software.                                #
#                                                                            #
# This file may be used for bona fide research purposes within the           #
# scientific community so long as proper attribution is given to the journal # 
# article from which it was obtained.                                        #
#                                                                            #
##############################################################################
data_global
_audit_creation_method     SHELXL-97
_journal_date_recd_electronic     2011-11-04
_journal_date_accepted     2011-12-09
_journal_name_full     'Acta Crystallographica, Section E'
_journal_year     2012
_journal_volume     68
_journal_issue      1
_journal_page_first     o149
_journal_page_last     o150
_journal_paper_category     QO
_journal_paper_doi     10.1107/S1600536811053190
_journal_coeditor_code     GK2429
_publ_contact_author_name     'Krzysztof Brzezinski'
_publ_contact_author_address
;
Synchrotron Radiation Research Section,
MCL, National Cancer Institute,
Argonne National Laboratory,
Biosciences Division, Bldg. 202, Rm. Q141,
Argonne
IL 60439
USA
;
_publ_contact_author_email     'kbrzezinski@anl.gov'
_publ_contact_author_fax     '1 630 252 3622'
_publ_contact_author_phone     '1 630 252 3961'
_publ_section_title
;\
(<i>2R</i>)-8-Benzyl-2-[(<i>S</i>)-hydroxy(phenyl)methyl]-8-azabicyclo[3.2.1]\
octan-3-one
;
loop_
    _publ_author_name
    _publ_author_address
    'Brzezinski, Krzysztof'
;
Synchrotron Radiation Research Section,
MCL, National Cancer Institute,
Argonne National Laboratory,
Biosciences Division, Bldg. 202,
Argonne
IL 60439
USA
;
    'Lazny, Ryszard'
;
Institute of Chemistry,
University of Bialystok,
Hurtowa 1,
15-399 Bialystok
Poland
;
    'Sienkiewicz, Michal'
;
Institute of Chemistry,
University of Bialystok,
Hurtowa 1,
15-399 Bialystok
Poland
;
    'Wojtulewski, S\/lawomir'
;
Institute of Chemistry,
University of Bialystok,
Hurtowa 1,
15-399 Bialystok
Poland
;
    'Dauter, Zbigniew'
;
Synchrotron Radiation Research Section,
MCL, National Cancer Institute,
Argonne National Laboratory,
Biosciences Division, Bldg. 202,
Argonne
IL 60439
USA
;
data_I
_chemical_name_systematic
;
(<i>2R</i>)-8-Benzyl-2-[(<i>S</i>)-hydroxy(phenyl)methyl]-8-
azabicyclo[3.2.1]octan-3-one
;
_chemical_name_common     ?
_chemical_formula_moiety     'C21 H23 N O2'
_chemical_formula_sum     'C21 H23 N O2'
_chemical_formula_iupac     'C21 H23 N O2'
_chemical_formula_weight     321.40
_chemical_melting_point     ?
_symmetry_cell_setting     orthorhombic
_symmetry_space_group_name_H-M     'P 21 21 21'
_symmetry_space_group_name_Hall     'P 2ac 2ab'
loop_
    _symmetry_equiv_pos_as_xyz
    'x, y, z'
    '-x+1/2, -y, z+1/2'
    'x+1/2, -y+1/2, -z'
    '-x, y+1/2, -z+1/2'
_cell_length_a     5.93540(10)
_cell_length_b     13.3091(2)
_cell_length_c     22.1511(3)
_cell_angle_alpha     90.00
_cell_angle_beta     90.00
_cell_angle_gamma     90.00
_cell_volume     1749.82(5)
_cell_formula_units_Z     4
_cell_measurement_reflns_used     23874
_cell_measurement_theta_min     3.31
_cell_measurement_theta_max     73.62
_cell_measurement_temperature     100(2)
_exptl_crystal_description     needle
_exptl_crystal_colour     colourless
_exptl_crystal_size_max     0.65
_exptl_crystal_size_mid     0.25
_exptl_crystal_size_min     0.19
_exptl_crystal_density_diffrn     1.220
_exptl_crystal_density_meas     ?
_exptl_crystal_density_method     'not measured'
_exptl_crystal_F_000     688
_exptl_absorpt_coefficient_mu     0.614
_exptl_absorpt_correction_type     analytical
_exptl_absorpt_process_details
;
(CrysAlis PRO; Agilent, 2011)
;
_exptl_absorpt_correction_T_min     0.75
_exptl_absorpt_correction_T_max     0.89
_diffrn_ambient_temperature     100(2)
_diffrn_radiation_type     CuK\a
_diffrn_radiation_wavelength     1.54180
_diffrn_radiation_source     'SuperNova (Cu) X-ray Source'
_diffrn_radiation_monochromator     mirror
_diffrn_measurement_device_type     'Oxford Diffraction SuperNova Dual'
_diffrn_measurement_method     '\w scans'
_diffrn_detector_area_resol_mean     10.4052
_diffrn_reflns_number     32829
_diffrn_reflns_av_R_equivalents     0.0260
_diffrn_reflns_av_sigmaI/netI     0.0396
_diffrn_reflns_theta_min     3.87
_diffrn_reflns_theta_max     73.62
_diffrn_reflns_theta_full     73.62
_diffrn_measured_fraction_theta_max     0.945
_diffrn_measured_fraction_theta_full     0.945
_diffrn_reflns_limit_h_min     -7
_diffrn_reflns_limit_h_max     6
_diffrn_reflns_limit_k_min     0
_diffrn_reflns_limit_k_max     16
_diffrn_reflns_limit_l_min     0
_diffrn_reflns_limit_l_max     27
_refine_special_details
;
Refinement of <i>F</i>^2^ against all reflections. The weighted <i>R</i>-factor
<i>wR</i> and goodness of fit <i>S</i> are based on <i>F</i>^2^, conventional
<i>R</i>-factors <i>R</i> are based on <i>F</i>, with <i>F</i> set to zero for
negative <i>F</i>^2^. The threshold expression of <i>F</i>^2^ >
2\s(<i>F</i>^2^) is used only for calculating <i>R</i>-factors <i>etc</i>. and
is not relevant to the choice of reflections for refinement. <i>R</i>-factors
based on <i>F</i>^2^ are statistically about twice as large as those based on
<i>F</i>.
;
_reflns_number_total     3323
_reflns_number_gt     3276
_reflns_threshold_expression     I>2sigma(I)
_refine_ls_structure_factor_coef     Fsqd
_refine_ls_matrix_type     full
_refine_ls_R_factor_all     0.0272
_refine_ls_R_factor_gt     0.0268
_refine_ls_wR_factor_gt     0.0700
_refine_ls_wR_factor_ref     0.0703
_refine_ls_goodness_of_fit_ref     1.177
_refine_ls_restrained_S_all     1.177
_refine_ls_number_reflns     3323
_refine_ls_number_parameters     218
_refine_ls_number_restraints     0
_refine_ls_hydrogen_treatment     constr
_refine_ls_weighting_scheme     calc
_refine_ls_weighting_details
         'calc w=1/[\s^2^(Fo^2^)+(0.0283P)^2^+0.4297P] where P=(Fo^2^+2Fc^2^)/3'
_atom_sites_solution_hydrogens     geom
_atom_sites_solution_primary     direct
_atom_sites_solution_secondary     difmap
_refine_ls_shift/su_max     0.000
_refine_ls_shift/su_mean     0.000
_refine_diff_density_max     0.163
_refine_diff_density_min     -0.157
_refine_ls_extinction_method     none
_refine_ls_extinction_coef     ?
_refine_ls_abs_structure_details     'Flack (1983), 1257 Friedel pairs'
_refine_ls_abs_structure_Flack     0.12(18)
loop_
    _atom_type_symbol
    _atom_type_description
    _atom_type_scat_dispersion_real
    _atom_type_scat_dispersion_imag
    _atom_type_scat_source
    'C' 'C' 0.0181 0.0091
                         'International Tables Vol C Tables 4.2.6.8 and 6.1.1.4'
    'H' 'H' 0.0000 0.0000
                         'International Tables Vol C Tables 4.2.6.8 and 6.1.1.4'
    'N' 'N' 0.0311 0.0180
                         'International Tables Vol C Tables 4.2.6.8 and 6.1.1.4'
    'O' 'O' 0.0492 0.0322
                         'International Tables Vol C Tables 4.2.6.8 and 6.1.1.4'
_computing_data_collection     'CrysAlis PRO (Agilent, 2011)'
_computing_cell_refinement     'CrysAlis PRO (Agilent, 2011)'
_computing_data_reduction     'CrysAlis PRO (Agilent, 2011)'
_computing_structure_solution     'SHELXD (Sheldrick, 2008)'
_computing_structure_refinement     'SHELXL97 (Sheldrick, 2008)'
_computing_molecular_graphics
                             'ORTEP-3 (Farrugia, 1997) and PyMOL (DeLano, 2002)'
_computing_publication_material     'SHELXL97 (Sheldrick, 2008)'
loop_
    _atom_site_type_symbol
    _atom_site_label
    _atom_site_fract_x
    _atom_site_fract_y
    _atom_site_fract_z
    _atom_site_U_iso_or_equiv
    _atom_site_adp_type
    _atom_site_calc_flag
    _atom_site_refinement_flags
    _atom_site_occupancy
    _atom_site_symmetry_multiplicity
    _atom_site_disorder_assembly
    _atom_site_disorder_group
    C C1 0.8760(2) 0.63105(8) 0.16890(5) 0.0158(2) Uani d . 1 1 . .
    H H1 0.9172 0.6656 0.1304 0.019 Uiso calc R 1 1 . .
    C C2 0.8530(2) 0.51680(8) 0.15913(5) 0.0153(2) Uani d . 1 1 . .
    H H2 1.0031 0.4903 0.1462 0.018 Uiso calc R 1 1 . .
    C C3 0.7921(2) 0.46720(9) 0.21973(5) 0.0169(3) Uani d . 1 1 . .
    O O3 0.88275(17) 0.38983(7) 0.23623(4) 0.0256(2) Uani d . 1 1 . .
    C C4 0.6185(2) 0.52123(8) 0.25898(5) 0.0177(3) Uani d . 1 1 . .
    H H4A 0.6293 0.4967 0.3011 0.021 Uiso calc R 1 1 . .
    H H4B 0.4649 0.5066 0.2439 0.021 Uiso calc R 1 1 . .
    C C5 0.6612(2) 0.63510(8) 0.25734(5) 0.0164(2) Uani d . 1 1 . .
    H H5 0.5476 0.6719 0.2823 0.020 Uiso calc R 1 1 . .
    C C6 0.9079(2) 0.65823(10) 0.27939(6) 0.0202(3) Uani d . 1 1 . .
    H H6A 0.9603 0.6067 0.3084 0.024 Uiso calc R 1 1 . .
    H H6B 0.9166 0.7252 0.2987 0.024 Uiso calc R 1 1 . .
    C C7 1.0516(2) 0.65523(9) 0.21957(6) 0.0204(3) Uani d . 1 1 . .
    H H7A 1.1253 0.7208 0.2121 0.025 Uiso calc R 1 1 . .
    H H7B 1.1686 0.6024 0.2218 0.025 Uiso calc R 1 1 . .
    N N8 0.65350(19) 0.66906(7) 0.19242(4) 0.0150(2) Uani d . 1 1 . .
    O O9 0.45290(16) 0.52672(6) 0.12196(4) 0.0204(2) Uani d . 1 1 . .
    H H9 0.4614 0.5808 0.1414 0.031 Uiso calc R 1 1 . .
    C C9 0.6768(2) 0.49154(9) 0.10786(5) 0.0165(3) Uani d . 1 1 . .
    H H9C 0.7269 0.5263 0.0701 0.020 Uiso calc R 1 1 . .
    C C10 0.6686(2) 0.38004(9) 0.09495(5) 0.0166(3) Uani d . 1 1 . .
    C C11 0.8557(3) 0.33441(10) 0.06662(5) 0.0210(3) Uani d . 1 1 . .
    H H11 0.9814 0.3742 0.0551 0.025 Uiso calc R 1 1 . .
    C C12 0.8568(3) 0.23166(10) 0.05557(6) 0.0238(3) Uani d . 1 1 . .
    H H12 0.9833 0.2009 0.0369 0.029 Uiso calc R 1 1 . .
    C C13 0.6694(3) 0.17393(9) 0.07224(6) 0.0241(3) Uani d . 1 1 . .
    H H13 0.6699 0.1035 0.0652 0.029 Uiso calc R 1 1 . .
    C C14 0.4813(3) 0.21910(10) 0.09918(6) 0.0226(3) Uani d . 1 1 . .
    H H14 0.3537 0.1794 0.1093 0.027 Uiso calc R 1 1 . .
    C C15 0.4803(2) 0.32179(9) 0.11116(5) 0.0196(3) Uani d . 1 1 . .
    H H15 0.3539 0.3522 0.1301 0.023 Uiso calc R 1 1 . .
    C C16 0.6383(2) 0.78046(8) 0.19028(5) 0.0171(3) Uani d . 1 1 . .
    H H16A 0.7639 0.8098 0.2138 0.020 Uiso calc R 1 1 . .
    H H16B 0.4952 0.8022 0.2091 0.020 Uiso calc R 1 1 . .
    C C17 0.6486(2) 0.81981(8) 0.12530(6) 0.0176(3) Uani d . 1 1 . .
    C C18 0.4719(3) 0.80051(9) 0.08410(6) 0.0212(3) Uani d . 1 1 . .
    H H18 0.3449 0.7626 0.0969 0.025 Uiso calc R 1 1 . .
    C C19 0.4813(3) 0.83679(10) 0.02427(6) 0.0252(3) Uani d . 1 1 . .
    H H19 0.3614 0.8234 -0.0030 0.030 Uiso calc R 1 1 . .
    C C20 0.6690(3) 0.89285(10) 0.00518(6) 0.0262(3) Uani d . 1 1 . .
    H H20 0.6763 0.9177 -0.0350 0.031 Uiso calc R 1 1 . .
    C C21 0.8457(3) 0.91194(9) 0.04567(6) 0.0265(3) Uani d . 1 1 . .
    H H21 0.9729 0.9494 0.0326 0.032 Uiso calc R 1 1 . .
    C C22 0.8362(3) 0.87590(9) 0.10572(6) 0.0227(3) Uani d . 1 1 . .
    H H22 0.9564 0.8895 0.1328 0.027 Uiso calc R 1 1 . .
loop_
    _atom_site_aniso_label
    _atom_site_aniso_U_11
    _atom_site_aniso_U_22
    _atom_site_aniso_U_33
    _atom_site_aniso_U_12
    _atom_site_aniso_U_13
    _atom_site_aniso_U_23
    C1 0.0150(6) 0.0132(5) 0.0194(6) 0.0009(5) 0.0025(5) -0.0001(4)
    C2 0.0143(6) 0.0129(5) 0.0186(5) 0.0017(5) -0.0010(5) -0.0008(4)
    C3 0.0174(7) 0.0140(5) 0.0192(6) -0.0017(5) -0.0041(5) -0.0006(5)
    O3 0.0324(6) 0.0175(4) 0.0269(5) 0.0076(4) -0.0038(4) 0.0032(4)
    C4 0.0197(7) 0.0154(5) 0.0178(5) 0.0003(5) 0.0000(5) 0.0026(4)
    C5 0.0180(7) 0.0157(5) 0.0156(5) 0.0014(5) 0.0006(5) -0.0002(4)
    C6 0.0210(8) 0.0187(6) 0.0207(6) 0.0000(5) -0.0046(5) -0.0004(5)
    C7 0.0147(7) 0.0183(6) 0.0283(7) 0.0003(5) -0.0008(5) -0.0043(5)
    N8 0.0169(6) 0.0120(4) 0.0160(5) 0.0020(4) 0.0010(4) 0.0004(4)
    O9 0.0178(5) 0.0165(4) 0.0269(5) 0.0037(3) -0.0038(4) -0.0048(4)
    C9 0.0179(7) 0.0157(5) 0.0159(5) 0.0005(5) 0.0003(5) 0.0004(4)
    C10 0.0207(7) 0.0166(5) 0.0126(5) 0.0006(5) -0.0028(5) -0.0009(4)
    C11 0.0220(7) 0.0223(6) 0.0187(6) -0.0001(5) 0.0002(5) -0.0029(5)
    C12 0.0260(8) 0.0246(6) 0.0209(6) 0.0072(6) -0.0024(6) -0.0065(5)
    C13 0.0371(9) 0.0155(6) 0.0196(6) 0.0019(6) -0.0052(6) -0.0030(5)
    C14 0.0309(8) 0.0194(6) 0.0175(6) -0.0055(6) -0.0018(6) 0.0006(5)
    C15 0.0228(7) 0.0197(6) 0.0162(5) -0.0005(5) 0.0008(5) -0.0012(5)
    C16 0.0188(7) 0.0118(5) 0.0206(6) 0.0014(5) -0.0005(5) -0.0013(4)
    C17 0.0194(7) 0.0110(5) 0.0224(6) 0.0034(5) 0.0025(6) 0.0002(4)
    C18 0.0228(8) 0.0171(6) 0.0238(6) 0.0003(5) 0.0003(5) 0.0034(5)
    C19 0.0302(8) 0.0218(6) 0.0235(6) 0.0036(6) -0.0033(6) 0.0021(5)
    C20 0.0369(9) 0.0192(6) 0.0226(6) 0.0066(6) 0.0074(6) 0.0049(5)
    C21 0.0261(8) 0.0187(6) 0.0347(7) 0.0010(6) 0.0113(6) 0.0046(5)
    C22 0.0226(8) 0.0153(5) 0.0303(7) 0.0009(5) 0.0020(6) 0.0007(5)
_geom_special_details
;
All e.s.d.'s are estimated using the full covariance matrix. The cell e.s.d.'s
are taken into account individually in the estimation of e.s.d.'s in
distances, angles and torsion angles; correlations between e.s.d.'s in cell
parameters are only used when they are defined by crystal symmetry.
;
loop_
    _geom_bond_atom_site_label_1
    _geom_bond_atom_site_label_2
    _geom_bond_site_symmetry_2
    _geom_bond_distance
    _geom_bond_publ_flag
    C1 N8 . 1.5071(16) ?
    C1 C2 . 1.5419(15) ?
    C1 C7 . 1.5648(18) ?
    C1 H1 . 1.0000 ?
    C2 C3 . 1.5390(16) ?
    C2 C9 . 1.5801(16) ?
    C2 H2 . 1.0000 ?
    C3 O3 . 1.2180(15) ?
    C3 C4 . 1.5279(18) ?
    C4 C5 . 1.5368(15) ?
    C4 H4A . 0.9900 ?
    C4 H4B . 0.9900 ?
    C5 N8 . 1.5082(14) ?
    C5 C6 . 1.5742(18) ?
    C5 H5 . 1.0000 ?
    C6 C7 . 1.5762(18) ?
    C6 H6A . 0.9900 ?
    C6 H6B . 0.9900 ?
    C7 H7A . 0.9900 ?
    C7 H7B . 0.9900 ?
    N8 C16 . 1.4861(14) ?
    O9 C9 . 1.4430(16) ?
    O9 H9 . 0.8400 ?
    C9 C10 . 1.5121(16) ?
    C9 H9C . 1.0000 ?
    C10 C15 . 1.4068(19) ?
    C10 C11 . 1.4127(19) ?
    C11 C12 . 1.3893(18) ?
    C11 H11 . 0.9500 ?
    C12 C13 . 1.401(2) ?
    C12 H12 . 0.9500 ?
    C13 C14 . 1.401(2) ?
    C13 H13 . 0.9500 ?
    C14 C15 . 1.3923(17) ?
    C14 H14 . 0.9500 ?
    C15 H15 . 0.9500 ?
    C16 C17 . 1.5329(16) ?
    C16 H16A . 0.9900 ?
    C16 H16B . 0.9900 ?
    C17 C22 . 1.4091(19) ?
    C17 C18 . 1.4140(19) ?
    C18 C19 . 1.4116(18) ?
    C18 H18 . 0.9500 ?
    C19 C20 . 1.406(2) ?
    C19 H19 . 0.9500 ?
    C20 C21 . 1.403(2) ?
    C20 H20 . 0.9500 ?
    C21 C22 . 1.4151(19) ?
    C21 H21 . 0.9500 ?
    C22 H22 . 0.9500 ?
loop_
    _geom_angle_atom_site_label_1
    _geom_angle_atom_site_label_2
    _geom_angle_atom_site_label_3
    _geom_angle_site_symmetry_1
    _geom_angle_site_symmetry_3
    _geom_angle
    _geom_angle_publ_flag
    N8 C1 C2 . . 107.58(10) ?
    N8 C1 C7 . . 105.46(9) ?
    C2 C1 C7 . . 111.25(10) ?
    N8 C1 H1 . . 110.8 ?
    C2 C1 H1 . . 110.8 ?
    C7 C1 H1 . . 110.8 ?
    C3 C2 C1 . . 108.74(9) ?
    C3 C2 C9 . . 112.33(10) ?
    C1 C2 C9 . . 111.67(9) ?
    C3 C2 H2 . . 108.0 ?
    C1 C2 H2 . . 108.0 ?
    C9 C2 H2 . . 108.0 ?
    O3 C3 C4 . . 121.66(11) ?
    O3 C3 C2 . . 121.38(12) ?
    C4 C3 C2 . . 116.94(10) ?
    C3 C4 C5 . . 109.85(10) ?
    C3 C4 H4A . . 109.7 ?
    C5 C4 H4A . . 109.7 ?
    C3 C4 H4B . . 109.7 ?
    C5 C4 H4B . . 109.7 ?
    H4A C4 H4B . . 108.2 ?
    N8 C5 C4 . . 108.25(9) ?
    N8 C5 C6 . . 105.38(10) ?
    C4 C5 C6 . . 109.80(10) ?
    N8 C5 H5 . . 111.1 ?
    C4 C5 H5 . . 111.1 ?
    C6 C5 H5 . . 111.1 ?
    C5 C6 C7 . . 103.74(10) ?
    C5 C6 H6A . . 111.0 ?
    C7 C6 H6A . . 111.0 ?
    C5 C6 H6B . . 111.0 ?
    C7 C6 H6B . . 111.0 ?
    H6A C6 H6B . . 109.0 ?
    C1 C7 C6 . . 104.36(10) ?
    C1 C7 H7A . . 110.9 ?
    C6 C7 H7A . . 110.9 ?
    C1 C7 H7B . . 110.9 ?
    C6 C7 H7B . . 110.9 ?
    H7A C7 H7B . . 108.9 ?
    C16 N8 C1 . . 112.14(10) ?
    C16 N8 C5 . . 109.34(9) ?
    C1 N8 C5 . . 101.69(9) ?
    C9 O9 H9 . . 109.5 ?
    O9 C9 C10 . . 109.26(11) ?
    O9 C9 C2 . . 112.65(9) ?
    C10 C9 C2 . . 111.47(10) ?
    O9 C9 H9C . . 107.8 ?
    C10 C9 H9C . . 107.8 ?
    C2 C9 H9C . . 107.8 ?
    C15 C10 C11 . . 120.07(11) ?
    C15 C10 C9 . . 121.20(12) ?
    C11 C10 C9 . . 118.73(12) ?
    C12 C11 C10 . . 120.33(13) ?
    C12 C11 H11 . . 119.8 ?
    C10 C11 H11 . . 119.8 ?
    C11 C12 C13 . . 119.32(13) ?
    C11 C12 H12 . . 120.3 ?
    C13 C12 H12 . . 120.3 ?
    C12 C13 C14 . . 120.62(11) ?
    C12 C13 H13 . . 119.7 ?
    C14 C13 H13 . . 119.7 ?
    C15 C14 C13 . . 120.37(13) ?
    C15 C14 H14 . . 119.8 ?
    C13 C14 H14 . . 119.8 ?
    C14 C15 C10 . . 119.27(13) ?
    C14 C15 H15 . . 120.4 ?
    C10 C15 H15 . . 120.4 ?
    N8 C16 C17 . . 111.62(9) ?
    N8 C16 H16A . . 109.3 ?
    C17 C16 H16A . . 109.3 ?
    N8 C16 H16B . . 109.3 ?
    C17 C16 H16B . . 109.3 ?
    H16A C16 H16B . . 108.0 ?
    C22 C17 C18 . . 118.94(12) ?
    C22 C17 C16 . . 120.10(12) ?
    C18 C17 C16 . . 120.96(12) ?
    C19 C18 C17 . . 120.96(13) ?
    C19 C18 H18 . . 119.5 ?
    C17 C18 H18 . . 119.5 ?
    C20 C19 C18 . . 119.68(13) ?
    C20 C19 H19 . . 120.2 ?
    C18 C19 H19 . . 120.2 ?
    C21 C20 C19 . . 119.74(12) ?
    C21 C20 H20 . . 120.1 ?
    C19 C20 H20 . . 120.1 ?
    C20 C21 C22 . . 120.66(13) ?
    C20 C21 H21 . . 119.7 ?
    C22 C21 H21 . . 119.7 ?
    C17 C22 C21 . . 120.02(13) ?
    C17 C22 H22 . . 120.0 ?
    C21 C22 H22 . . 120.0 ?
loop_
    _geom_hbond_atom_site_label_D
    _geom_hbond_atom_site_label_H
    _geom_hbond_atom_site_label_A
    _geom_hbond_site_symmetry_A
    _geom_hbond_distance_DH
    _geom_hbond_distance_HA
    _geom_hbond_distance_DA
    _geom_hbond_angle_DHA
    O9 H9 N8 . 0.84 1.99 2.7280(13) 146
    C6 H6B O3 4_755 0.99 2.61 3.3414(15) 131
    C7 H7A O3 4_755 0.99 2.52 3.2954(15) 135
    C16 H16A O3 4_755 0.99 2.60 3.5846(16) 173
_iucr_refine_instructions_details
;
TITL ms_N-Bn_aldol2 in P212121 #19
CELL 1.5418 5.9354 13.3091 22.1511 90 90 90
ZERR 4 0.0001 0.0002 0.0003 0 0 0
LATT -1
SYMM 1/2-X,-Y,1/2+Z
SYMM 1/2+X,1/2-Y,-Z
SYMM -X,1/2+Y,1/2-Z
SFAC C H N O
UNIT 84 92 4 8
L.S. 20
PLAN  5
BOND $H
FMAP 2
LIST 4
EQIV $1 2-X,1/2+Y, 1/2-Z
HTAB O9 N8
HTAB C6 O3_$1
HTAB C7 O3_$1
HTAB C16 O3_$1
ACTA
TEMP -173
REM MOVE 1 1 1 -1
WGHT    0.028300    0.429700
FVAR       0.27411
C1    1    0.876015    0.631050    0.168900    11.00000    0.01496    0.01321 =
         0.01938   -0.00013    0.00247    0.00086
AFIX  13
H1    2    0.917202    0.665589    0.130357    11.00000   -1.20000
AFIX   0
C2    1    0.853039    0.516800    0.159125    11.00000    0.01433    0.01295 =
         0.01862   -0.00083   -0.00101    0.00169
AFIX  13
H2    2    1.003136    0.490346    0.146169    11.00000   -1.20000
AFIX   0
C3    1    0.792092    0.467200    0.219726    11.00000    0.01741    0.01400 =
         0.01919   -0.00058   -0.00406   -0.00171
O3    4    0.882747    0.389834    0.236235    11.00000    0.03241    0.01751 =
         0.02688    0.00315   -0.00377    0.00762
C4    1    0.618531    0.521232    0.258983    11.00000    0.01975    0.01542 =
         0.01781    0.00261    0.00002    0.00027
AFIX  23
H4A   2    0.629336    0.496686    0.301074    11.00000   -1.20000
H4B   2    0.464918    0.506649    0.243933    11.00000   -1.20000
AFIX   0
C5    1    0.661173    0.635095    0.257341    11.00000    0.01800    0.01571 =
         0.01561   -0.00020    0.00064    0.00142
AFIX  13
H5    2    0.547637    0.671947    0.282286    11.00000   -1.20000
AFIX   0
C6    1    0.907913    0.658231    0.279388    11.00000    0.02104    0.01869 =
         0.02072   -0.00040   -0.00463    0.00005
AFIX  23
H6A   2    0.960343    0.606739    0.308421    11.00000   -1.20000
H6B   2    0.916566    0.725179    0.298729    11.00000   -1.20000
AFIX   0
C7    1    1.051552    0.655229    0.219568    11.00000    0.01470    0.01827 =
         0.02831   -0.00427   -0.00077    0.00026
AFIX  23
H7A   2    1.125283    0.720797    0.212143    11.00000   -1.20000
H7B   2    1.168630    0.602374    0.221761    11.00000   -1.20000
AFIX   0
N8    3    0.653503    0.669056    0.192418    11.00000    0.01687    0.01198 =
         0.01602    0.00042    0.00100    0.00204
O9    4    0.452905    0.526722    0.121961    11.00000    0.01778    0.01653 =
         0.02686   -0.00478   -0.00383    0.00374
AFIX  87
H9    2    0.461432    0.580785    0.141394    11.00000   -1.50000
AFIX   0
C9    1    0.676780    0.491544    0.107863    11.00000    0.01794    0.01565 =
         0.01586    0.00040    0.00034    0.00053
AFIX  13
H9C   2    0.726930    0.526263    0.070150    11.00000   -1.20000
AFIX   0
C10   1    0.668605    0.380042    0.094946    11.00000    0.02069    0.01664 =
         0.01257   -0.00089   -0.00280    0.00064
C11   1    0.855706    0.334415    0.066622    11.00000    0.02204    0.02231 =
         0.01869   -0.00285    0.00016   -0.00011
AFIX  43
H11   2    0.981419    0.374193    0.055071    11.00000   -1.20000
AFIX   0
C12   1    0.856788    0.231660    0.055575    11.00000    0.02604    0.02459 =
         0.02090   -0.00652   -0.00238    0.00717
AFIX  43
H12   2    0.983267    0.200850    0.036917    11.00000   -1.20000
AFIX   0
C13   1    0.669391    0.173932    0.072237    11.00000    0.03707    0.01551 =
         0.01963   -0.00300   -0.00523    0.00190
AFIX  43
H13   2    0.669869    0.103518    0.065206    11.00000   -1.20000
AFIX   0
C14   1    0.481276    0.219098    0.099176    11.00000    0.03095    0.01938 =
         0.01752    0.00057   -0.00180   -0.00549
AFIX  43
H14   2    0.353718    0.179424    0.109318    11.00000   -1.20000
AFIX   0
C15   1    0.480300    0.321793    0.111157    11.00000    0.02282    0.01972 =
         0.01619   -0.00119    0.00077   -0.00048
AFIX  43
H15   2    0.353859    0.352196    0.130072    11.00000   -1.20000
AFIX   0
C16   1    0.638331    0.780457    0.190279    11.00000    0.01883    0.01180 =
         0.02059   -0.00131   -0.00046    0.00137
AFIX  23
H16A  2    0.763917    0.809754    0.213842    11.00000   -1.20000
H16B  2    0.495213    0.802225    0.209141    11.00000   -1.20000
AFIX   0
C17   1    0.648620    0.819809    0.125300    11.00000    0.01941    0.01098 =
         0.02242    0.00024    0.00246    0.00339
C18   1    0.471870    0.800507    0.084099    11.00000    0.02279    0.01710 =
         0.02378    0.00342    0.00035    0.00034
AFIX  43
H18   2    0.344943    0.762568    0.096867    11.00000   -1.20000
AFIX   0
C19   1    0.481290    0.836791    0.024272    11.00000    0.03022    0.02180 =
         0.02352    0.00209   -0.00330    0.00364
AFIX  43
H19   2    0.361353    0.823405   -0.002964    11.00000   -1.20000
AFIX   0
C20   1    0.669048    0.892846    0.005182    11.00000    0.03691    0.01916 =
         0.02257    0.00492    0.00736    0.00663
AFIX  43
H20   2    0.676256    0.917688   -0.034978    11.00000   -1.20000
AFIX   0
C21   1    0.845673    0.911941    0.045668    11.00000    0.02611    0.01869 =
         0.03467    0.00464    0.01133    0.00096
AFIX  43
H21   2    0.972889    0.949443    0.032643    11.00000   -1.20000
AFIX   0
C22   1    0.836240    0.875899    0.105716    11.00000    0.02264    0.01527 =
         0.03030    0.00075    0.00204    0.00089
AFIX  43
H22   2    0.956427    0.889522    0.132831    11.00000   -1.20000
HKLF 4
REM  ms_N-Bn_aldol2 in P212121 #19
REM R1 =  0.0268 for   3276 Fo > 4sig(Fo)  and  0.0272 for all   3323 data
REM    218 parameters refined using      0 restraints
END
WGHT      0.0281      0.4323
REM Highest difference peak  0.163,  deepest hole -0.157,  1-sigma level  0.033
Q1    1   0.8364  0.4972  0.1899  11.00000  0.05    0.16
Q2    1   0.8579  0.5732  0.1652  11.00000  0.05    0.16
Q3    1   0.7576  0.5053  0.1361  11.00000  0.05    0.16
Q4    1   0.6639  0.4365  0.1019  11.00000  0.05    0.14
Q5    1   0.6554  0.9441  0.1534  11.00000  0.05    0.11
;
