# Supplementary material for: (2R)-8-Benzyl-2-[(S)-hy­droxy(phen­yl)meth­yl]-8-aza­bicyclo­[3.2.1]octan-3-one
Source: Acta Crystallogr Sect E Struct Rep Online. 2011 Dec 17;68(Pt 1):o149–50. doi: 10.1107/S1600536811053190 (PMC3254493; doi:10.1107/S1600536811053190)
Supplement: Supplementary file 2 [file e-68-0o149-Isup2.hkl]

# 
# h,k,l, Fc-squared, Fo-squared, sigma(Fo-squared) and status flag 
# 
data_I
_shelx_title ' ms_N-Bn_aldol2 in P212121 19' 
_shelx_refln_list_code          4 
_shelx_F_calc_maximum      119.63 
_exptl_crystal_F_000       688.00 
_reflns_d_resolution_high  0.8035 
 
loop_ 
 _symmetry_equiv_pos_as_xyz 
 'x, y, z' 
 '-x+1/2, -y, z+1/2' 
 'x+1/2, -y+1/2, -z' 
 '-x, y+1/2, -z+1/2' 
 
_cell_length_a     5.9354 
_cell_length_b    13.3091 
_cell_length_c    22.1511 
_cell_angle_alpha  90.000 
_cell_angle_beta   90.000 
_cell_angle_gamma  90.000 
 
_shelx_F_squared_multiplier     1.000 
 
loop_ 
 _refln_index_h 
 _refln_index_k 
 _refln_index_l 
 _refln_F_squared_calc 
 _refln_F_squared_meas 
 _refln_F_squared_sigma 
 _refln_observed_status 
   2   0   0      534.49      473.56      2.53 o 
   4   0   0     3740.95     3609.03     17.97 o 
   1   1   0     4634.04     4258.81      5.06 o 
   2   1   0     2306.52     2205.80      5.06 o 
   3   1   0       51.71       53.11      0.93 o 
   4   1   0      142.23      156.12      2.26 o 
   5   1   0      564.13      575.64      9.45 o 
   0   2   0     1947.01     1877.59      4.53 o 
   1   2   0      664.62      584.56      2.00 o 
   2   2   0     1203.32     1230.87      3.46 o 
   3   2   0     1553.80     1529.81      5.32 o 
   4   2   0        0.99        0.93      0.40 o 
   5   2   0        0.10        0.40      0.93 o 
   1   3   0      878.77      793.25      2.53 o 
   2   3   0      958.61      989.44      3.59 o 
   3   3   0     1043.25     1089.39      4.79 o 
   4   3   0        8.98       14.37      0.80 o 
   5   3   0      185.30      192.86      4.53 o 
   6   3   0       46.98       50.71      4.79 o 
   0   4   0     3407.39     3503.49      9.45 o 
   1   4   0     7065.39     6900.24     11.31 o 
   2   4   0      195.82      188.46      1.73 o 
   3   4   0      874.90      978.12      4.92 o 
   4   4   0      640.88      635.13      4.53 o 
   5   4   0        9.89        7.45      1.20 o 
   6   4   0       76.09       71.61      3.86 o 
   1   5   0      491.45      493.79      2.66 o 
   2   5   0       17.36       14.37      0.53 o 
   3   5   0      143.55      171.16      2.26 o 
   4   5   0       31.61       24.49      1.06 o 
   5   5   0       25.98       23.82      1.86 o 
   6   5   0       25.83       23.29      1.86 o 
   0   6   0    10967.36    11642.85     20.23 o 
   1   6   0        0.09        1.46      0.27 o 
   2   6   0      332.50      317.30      2.80 o 
   3   6   0      351.59      333.27      3.46 o 
   4   6   0       15.45       10.38      0.80 o 
   5   6   0       14.53       11.45      1.46 o 
   6   6   0      130.71      121.52      3.86 o 
   1   7   0     3673.62     3965.60     13.44 o 
   2   7   0        2.92        4.26      0.53 o 
   3   7   0      114.76      107.94      1.60 o 
   4   7   0      365.80      364.95      5.32 o 
   5   7   0     1622.59     1561.48     11.58 o 
   6   7   0       19.61       26.49      1.86 o 
   0   8   0      908.16      967.74      5.99 o 
   1   8   0        2.26        1.33      0.40 o 
   2   8   0      404.98      411.40      3.99 o 
   3   8   0      809.26      791.39      4.26 o 
   4   8   0      750.63      732.16      7.05 o 
   5   8   0       34.07       30.61      1.86 o 
   6   8   0       12.26       23.03      2.53 o 
   1   9   0        2.98        5.99      0.67 o 
   2   9   0       60.80       70.14      1.20 o 
   3   9   0       11.01        8.39      0.67 o 
   4   9   0       19.04       19.17      1.33 o 
   5   9   0       63.51       72.01      2.66 o 
   6   9   0       14.78       14.11      1.06 o 
   0  10   0      237.76      266.86      3.86 o 
   1  10   0      281.18      280.43      2.53 o 
   2  10   0       21.87       29.01      0.93 o 
   3  10   0     1539.01     1566.67      8.12 o 
   4  10   0        9.86       10.25      1.20 o 
   5  10   0       46.08       42.59      1.60 o 
   1  11   0       37.84       43.12      1.20 o 
   2  11   0       45.41       36.60      1.46 o 
   3  11   0       25.93       23.42      1.06 o 
   4  11   0        0.18        0.00      0.80 o 
   5  11   0        0.42        0.13      0.80 o 
   0  12   0       21.73       26.62      1.73 o 
   1  12   0      142.35      156.12      2.40 o 
   2  12   0        3.00        2.80      0.67 o 
   3  12   0       13.07       12.38      1.06 o 
   4  12   0       18.32       18.23      1.46 o 
   5  12   0      246.87      256.88      3.86 o 
   1  13   0        8.49        2.13      0.67 o 
   2  13   0       30.02       32.08      1.33 o 
   3  13   0        0.07        0.27      0.67 o 
   4  13   0        1.18        0.27      0.67 o 
   0  14   0      418.81      323.42      5.46 o 
   1  14   0        8.07        8.65      0.80 o 
   2  14   0       28.84       25.82      1.06 o 
   3  14   0        0.60       -0.13      0.67 o 
   1  15   0       31.67       38.33      1.20 o 
   2  15   0       23.24       17.97      0.93 o 
   3  15   0       12.80       16.64      0.93 o 
   0  16   0      176.05      178.62      2.80 o 
   1  16   0        0.09       -0.13      0.40 o 
   1   0   1      782.72      722.05      2.00 o 
   2   0   1     1007.89      913.17      2.66 o 
   3   0   1       36.46       37.40      0.80 o 
   4   0   1      942.81      864.46      5.46 o 
   5   0   1      401.56      416.99      7.99 o 
  -5   1   1      343.60      370.01      6.12 o 
  -4   1   1      180.47      175.69      2.40 o 
  -3   1   1      141.96      142.68      1.60 o 
  -2   1   1      176.71      178.62      1.33 o 
  -1   1   1     1874.75     1702.83      3.73 o 
   0   1   1      213.57      196.45      1.06 o 
   1   1   1     1865.53     1732.78      3.33 o 
   2   1   1      177.07      177.95      1.20 o 
   3   1   1      140.74      141.75      1.46 o 
   4   1   1      179.94      177.02      2.40 o 
   5   1   1      343.81      356.30      9.45 o 
  -5   2   1      487.74      518.54      6.52 o 
  -4   2   1       37.69       38.60      1.33 o 
  -3   2   1      233.27      230.52      2.00 o 
  -2   2   1      232.01      229.72      1.60 o 
  -1   2   1     3044.19     2875.28      4.66 o 
   0   2   1      479.92      419.12      1.73 o 
   1   2   1     3038.64     2840.27      4.79 o 
   2   2   1      229.37      226.66      1.46 o 
   3   2   1      233.31      232.52      1.86 o 
   4   2   1       38.62       39.66      1.20 o 
   5   2   1      488.15      517.34      7.32 o 
  -6   3   1      534.47      503.90      9.58 o 
  -5   3   1       94.92       90.77      2.80 o 
  -4   3   1       49.62       47.25      1.33 o 
  -3   3   1       29.03       25.69      0.93 o 
  -2   3   1       75.95       76.66      0.93 o 
  -1   3   1     3809.55     3527.18      6.52 o 
   0   3   1     4351.44     4260.01      6.65 o 
   1   3   1     3800.06     3594.93      6.39 o 
   2   3   1       76.58       76.40      0.93 o 
   3   3   1       29.04       24.36      0.80 o 
   4   3   1       49.34       45.39      1.20 o 
   5   3   1       94.99       91.57      3.19 o 
   6   3   1      535.72      514.82     14.91 o 
  -7   4   1      137.50      128.70      4.53 o 
  -6   4   1       44.08       48.71      3.19 o 
  -5   4   1      398.05      395.83      5.86 o 
  -4   4   1       54.25       50.58      1.20 o 
  -3   4   1      130.81      127.64      2.13 o 
  -2   4   1      375.17      374.13      2.53 o 
  -1   4   1     4549.84     4481.35      8.65 o 
   0   4   1      287.37      285.09      1.60 o 
   1   4   1     4545.18     4487.60      7.32 o 
   2   4   1      375.61      376.40      2.40 o 
   3   4   1      131.35      128.30      1.86 o 
   4   4   1       53.79       50.04      1.33 o 
   5   4   1      397.64      399.55      6.65 o 
   6   4   1       43.29       48.58      4.66 o 
  -6   5   1       19.94       21.03      1.73 o 
  -5   5   1       34.97       33.54      1.86 o 
  -4   5   1      138.30      143.61      2.26 o 
  -3   5   1       65.93       80.52      1.73 o 
  -2   5   1        8.78       19.03      0.67 o 
  -1   5   1     1463.73     1482.03      3.99 o 
   0   5   1       11.14       10.91      0.40 o 
   1   5   1     1468.95     1513.30      4.53 o 
   2   5   1        8.85       18.77      0.67 o 
   3   5   1       65.72       80.39      1.46 o 
   4   5   1      138.84      143.08      2.13 o 
   5   5   1       35.44       33.67      2.13 o 
   6   5   1       19.73       21.03      1.86 o 
  -6   6   1       31.89       36.34      2.13 o 
  -5   6   1      160.02      145.61      3.33 o 
  -4   6   1      241.33      226.40      3.19 o 
  -3   6   1      281.65      288.55      3.33 o 
  -2   6   1      154.91      139.48      2.00 o 
  -1   6   1     1026.83     1075.95      4.53 o 
   0   6   1        7.05        7.32      0.53 o 
   1   6   1     1031.41     1090.19      3.99 o 
   2   6   1      154.52      139.62      2.00 o 
   3   6   1      280.35      289.48      3.19 o 
   4   6   1      240.55      230.26      2.80 o 
   5   6   1      161.81      147.60      4.13 o 
   6   6   1       31.73       33.54      2.26 o 
  -6   7   1       13.89       17.57      1.60 o 
  -5   7   1      334.03      335.00      5.46 o 
  -4   7   1      185.21      195.92      3.86 o 
  -3   7   1      222.12      209.23      2.26 o 
  -2   7   1      521.29      550.22      4.13 o 
  -1   7   1      199.80      220.54      2.26 o 
   0   7   1        8.79       11.31      0.53 o 
   1   7   1      198.64      219.61      2.40 o 
   2   7   1      522.74      545.29      4.53 o 
   3   7   1      221.50      208.83      2.13 o 
   4   7   1      185.61      202.71      3.33 o 
   5   7   1      331.78      330.88      5.46 o 
   6   7   1       13.73       15.84      1.60 o 
  -6   8   1      113.16      130.17      2.80 o 
  -5   8   1       74.16       86.11      3.06 o 
  -4   8   1      748.22      742.54      7.05 o 
  -3   8   1       19.69       19.70      0.80 o 
  -2   8   1      210.90      223.07      2.80 o 
  -1   8   1      610.59      653.37      4.53 o 
   0   8   1     2859.60     2942.76      9.98 o 
   1   8   1      608.56      642.06      4.66 o 
   2   8   1      210.86      222.94      3.06 o 
   3   8   1       19.48       20.90      0.80 o 
   4   8   1      749.52      747.20      6.12 o 
   5   8   1       73.91       84.25      2.93 o 
   6   8   1      113.36      130.03      2.66 o 
  -6   9   1       60.79       63.75      3.59 o 
  -5   9   1      191.14      191.66      3.73 o 
  -4   9   1       92.47       90.64      2.53 o 
  -3   9   1      450.78      444.27      3.59 o 
  -2   9   1      130.58      124.05      1.73 o 
  -1   9   1       41.77       42.32      1.33 o 
   0   9   1        9.69       12.24      0.53 o 
   1   9   1       41.54       42.32      1.33 o 
   2   9   1      133.96      128.44      1.73 o 
   3   9   1      452.53      445.47      3.46 o 
   4   9   1       91.87       89.04      2.13 o 
   5   9   1      190.85      182.21      3.59 o 
   6   9   1       61.36       67.61      2.66 o 
  -5  10   1       89.45       89.31      2.13 o 
  -4  10   1       97.46      100.89      2.53 o 
  -3  10   1       34.55       37.27      1.33 o 
  -2  10   1      380.59      375.73      3.06 o 
  -1  10   1      185.50      198.18      2.13 o 
   0  10   1       15.02       12.64      0.67 o 
   1  10   1      188.00      200.18      2.13 o 
   2  10   1      378.37      379.99      3.06 o 
   3  10   1       35.07       40.06      1.46 o 
   4  10   1       99.78       96.49      2.40 o 
   5  10   1       88.54       90.37      2.53 o 
  -5  11   1       33.30       34.07      1.86 o 
  -4  11   1       71.37       71.07      2.26 o 
  -3  11   1      113.52      116.73      2.26 o 
  -2  11   1        0.93        0.40      0.67 o 
  -1  11   1       43.38       57.10      1.20 o 
   0  11   1      190.22      188.60      2.53 o 
   1  11   1       43.77       56.57      1.33 o 
   2  11   1        0.78        0.67      0.67 o 
   3  11   1      110.53      109.80      2.53 o 
   4  11   1       70.98       68.68      2.26 o 
   5  11   1       33.24       35.80      1.86 o 
  -5  12   1       73.86       73.07      3.59 o 
  -4  12   1        6.40        5.99      0.80 o 
  -3  12   1      153.13      151.73      3.99 o 
  -2  12   1       11.57       10.65      0.93 o 
  -1  12   1      131.65      131.37      2.26 o 
   0  12   1      302.85      343.92      3.99 o 
   1  12   1      131.20      128.44      2.40 o 
   2  12   1       11.17       10.91      0.93 o 
   3  12   1      151.81      144.81      2.93 o 
   4  12   1        6.42        7.72      1.06 o 
   5  12   1       74.01       76.80      2.66 o 
  -4  13   1        4.74        6.12      0.80 o 
  -3  13   1      116.13      113.26      3.19 o 
  -2  13   1       69.00       75.20      2.00 o 
  -1  13   1       31.75       31.14      1.20 o 
   0  13   1       11.34       14.91      0.93 o 
   1  13   1       31.48       30.21      1.20 o 
   2  13   1       68.90       73.34      2.00 o 
   3  13   1      117.94      114.20      2.26 o 
   4  13   1        4.57        6.39      0.80 o 
  -3  14   1       50.86       54.84      1.86 o 
  -2  14   1       98.43       94.10      2.13 o 
  -1  14   1        7.18        8.52      0.80 o 
   0  14   1      502.25      514.95      4.92 o 
   1  14   1        7.16        8.39      0.80 o 
   2  14   1       99.07       96.23      2.00 o 
   3  14   1       50.92       48.85      1.46 o 
  -3  15   1      124.14      121.38      2.66 o 
  -2  15   1       81.81       79.19      1.73 o 
  -1  15   1       58.09       68.28      1.60 o 
   0  15   1       16.35       15.97      0.80 o 
   1  15   1       59.08       67.48      1.60 o 
   2  15   1       82.24       77.99      1.46 o 
   3  15   1      123.98      124.71      2.40 o 
  -1  16   1        2.92        2.00      0.40 o 
   0  16   1      202.28      218.41      2.53 o 
   1  16   1        2.90        2.26      0.40 o 
   0   0   2     2952.62     2816.18     11.18 o 
   2   0   2        3.24        2.93      0.13 o 
   3   0   2      185.58      174.49      1.60 o 
   4   0   2      923.40      916.37      5.32 o 
   5   0   2     4695.97     5066.17     23.42 o 
  -5   1   2      632.86      669.21      6.65 o 
  -4   1   2       54.42       58.16      1.46 o 
  -3   1   2      414.70      420.98      2.66 o 
  -2   1   2     1454.67     1415.08      4.13 o 
  -1   1   2     8835.92     8104.49      9.58 o 
   0   1   2     5891.83     5602.68      6.92 o 
   1   1   2     8846.97     8089.98     12.24 o 
   2   1   2     1447.38     1404.56      3.33 o 
   3   1   2      414.28      422.05      2.53 o 
   4   1   2       54.55       58.83      1.46 o 
   5   1   2      632.50      662.02      7.72 o 
  -7   2   2       67.26       56.57      2.53 o 
  -5   2   2      154.22      159.85      3.73 o 
  -4   2   2        6.24        7.19      0.67 o 
  -3   2   2      341.34      350.44      2.53 o 
  -2   2   2      282.49      264.73      1.86 o 
  -1   2   2      159.80      176.09      1.06 o 
   0   2   2     1818.64     1709.62      4.53 o 
   1   2   2      158.53      176.88      1.20 o 
   2   2   2      282.25      265.39      1.60 o 
   3   2   2      341.66      349.64      2.26 o 
   4   2   2        6.42        6.52      0.53 o 
   5   2   2      153.20      157.72      4.26 o 
  -7   3   2      144.71      119.52      3.86 o 
  -5   3   2      271.52      269.39      4.79 o 
  -4   3   2       35.93       41.79      1.06 o 
  -3   3   2     2153.59     2338.10      9.72 o 
  -2   3   2      957.96      976.93      3.86 o 
  -1   3   2      650.54      644.19      2.66 o 
   0   3   2     6989.34     6566.70      7.45 o 
   1   3   2      643.95      636.33      2.93 o 
   2   3   2      952.04      981.45      3.59 o 
   3   3   2     2157.40     2331.31      7.99 o 
   4   3   2       36.53       41.79      1.20 o 
   5   3   2      270.85      276.57      4.39 o 
   6   3   2       95.74       95.16      6.65 o 
  -6   4   2      169.38      167.57      5.32 o 
  -5   4   2       90.13       80.66      2.80 o 
  -4   4   2      166.28      149.07      2.13 o 
  -3   4   2      525.34      584.03      4.26 o 
  -2   4   2      574.80      611.84      3.33 o 
  -1   4   2      550.06      555.41      2.80 o 
   0   4   2        0.05        1.20      0.13 o 
   1   4   2      550.31      553.28      2.53 o 
   2   4   2      572.61      594.81      3.33 o 
   3   4   2      527.96      586.16      3.99 o 
   4   4   2      164.39      148.67      2.00 o 
   5   4   2       91.50       85.31      2.53 o 
   6   4   2      170.23      179.15      8.78 o 
  -6   5   2       37.47       35.67      2.13 o 
  -5   5   2       35.89       34.21      1.86 o 
  -4   5   2        9.93        9.58      0.67 o 
  -3   5   2      140.56      146.81      2.53 o 
  -2   5   2       97.65      101.02      1.60 o 
  -1   5   2     1059.95     1039.48      4.39 o 
   0   5   2        1.26        1.86      0.27 o 
   1   5   2     1059.89     1035.09      4.13 o 
   2   5   2       99.19      103.28      1.46 o 
   3   5   2      138.42      143.88      2.00 o 
   4   5   2        9.94        9.58      0.67 o 
   5   5   2       35.86       35.54      1.86 o 
   6   5   2       37.68       38.20      2.93 o 
  -6   6   2        5.21        7.45      1.20 o 
  -5   6   2      528.75      508.83      6.12 o 
  -4   6   2      235.48      208.43      2.53 o 
  -3   6   2      261.55      263.53      3.06 o 
  -2   6   2      562.52      572.18      4.13 o 
  -1   6   2      691.22      735.22      3.59 o 
   0   6   2     1426.36     1582.65      4.92 o 
   1   6   2      695.76      747.73      3.73 o 
   2   6   2      562.58      571.91      3.99 o 
   3   6   2      261.46      261.67      2.93 o 
   4   6   2      232.66      209.76      2.53 o 
   5   6   2      531.25      529.06      6.65 o 
   6   6   2        5.42        4.13      1.06 o 
  -6   7   2      271.19      258.61      4.79 o 
  -5   7   2      127.61      129.50      3.33 o 
  -4   7   2      105.71       96.10      2.66 o 
  -3   7   2      194.61      190.33      2.13 o 
  -2   7   2       83.21       74.40      1.46 o 
  -1   7   2      878.02      925.02      4.53 o 
   0   7   2     4872.67     5292.17     13.44 o 
   1   7   2      881.30      924.88      4.53 o 
   2   7   2       81.71       76.26      1.73 o 
   3   7   2      195.84      187.80      2.13 o 
   4   7   2      106.65       97.96      2.40 o 
   5   7   2      127.21      129.64      3.59 o 
   6   7   2      272.93      265.66      5.32 o 
  -6   8   2        3.68        7.99      1.46 o 
  -5   8   2      128.49      122.45      3.46 o 
  -4   8   2      100.08       91.70      2.53 o 
  -3   8   2       30.07       31.68      1.06 o 
  -2   8   2       96.93       96.36      1.86 o 
  -1   8   2      218.71      215.62      2.53 o 
   0   8   2      662.34      723.91      4.26 o 
   1   8   2      220.74      214.55      2.53 o 
   2   8   2       97.60       93.30      1.86 o 
   3   8   2       30.06       30.75      0.93 o 
   4   8   2       99.02       91.70      2.26 o 
   5   8   2      128.56      121.52      3.06 o 
   6   8   2        3.95        3.86      0.93 o 
  -6   9   2       58.59       49.91      3.06 o 
  -5   9   2       15.27       17.57      2.53 o 
  -4   9   2       67.05       67.88      2.26 o 
  -3   9   2      459.42      444.14      3.86 o 
  -2   9   2      203.49      203.10      2.13 o 
  -1   9   2       88.45      102.75      2.00 o 
   0   9   2       93.74       99.29      1.73 o 
   1   9   2       90.68      104.88      2.13 o 
   2   9   2      203.61      206.70      2.26 o 
   3   9   2      458.20      448.00      3.59 o 
   4   9   2       67.07       68.01      1.86 o 
   5   9   2       15.28       14.24      1.20 o 
   6   9   2       59.17       51.91      2.26 o 
  -5  10   2       39.66       42.32      1.60 o 
  -4  10   2        4.28        8.12      1.33 o 
  -3  10   2      459.47      468.63      5.19 o 
  -2  10   2     1152.40     1124.40      5.46 o 
  -1  10   2      157.04      159.05      1.73 o 
   0  10   2      184.18      202.17      2.13 o 
   1  10   2      156.16      158.25      2.00 o 
   2  10   2     1152.53     1143.16      5.59 o 
   3  10   2      458.68      472.09      5.06 o 
   4  10   2        4.11        5.86      0.80 o 
   5  10   2       39.10       40.73      2.00 o 
  -5  11   2        2.10        1.46      0.53 o 
  -4  11   2        9.00        8.78      1.06 o 
  -3  11   2      609.11      608.25      5.72 o 
  -2  11   2      179.61      183.14      2.66 o 
  -1  11   2        2.69        3.06      0.53 o 
   0  11   2       36.75       27.95      1.06 o 
   1  11   2        3.03        3.73      0.53 o 
   2  11   2      181.30      189.40      3.06 o 
   3  11   2      608.24      613.04      5.59 o 
   4  11   2        9.22        9.98      1.06 o 
   5  11   2        2.13        1.06      0.93 o 
  -5  12   2       41.16       37.93      2.66 o 
  -4  12   2       32.15       34.07      1.46 o 
  -3  12   2       10.51        8.52      1.06 o 
  -2  12   2      104.79       97.03      2.40 o 
  -1  12   2      330.36      337.13      3.46 o 
   0  12   2      168.39      158.65      2.80 o 
   1  12   2      331.16      334.20      4.26 o 
   2  12   2      105.55       98.36      2.13 o 
   3  12   2       10.35        7.85      0.93 o 
   4  12   2       33.20       35.54      1.60 o 
   5  12   2       40.59       35.80      1.86 o 
  -4  13   2        8.48        9.98      0.93 o 
  -3  13   2        9.45       10.12      1.20 o 
  -2  13   2       42.22       42.46      2.00 o 
  -1  13   2      122.17      111.80      2.00 o 
   0  13   2       18.72        7.32      0.80 o 
   1  13   2      121.17      107.67      2.26 o 
   2  13   2       42.20       40.86      1.60 o 
   3  13   2        9.08        8.12      0.80 o 
   4  13   2        8.60       11.58      1.06 o 
  -3  14   2       15.24       13.98      1.06 o 
  -2  14   2        0.20       -0.27      0.53 o 
  -1  14   2       73.71       57.10      1.60 o 
   0  14   2       24.23       28.75      1.20 o 
   1  14   2       73.65       56.57      1.60 o 
   2  14   2        0.22       -0.13      0.53 o 
   3  14   2       15.50       13.31      0.80 o 
  -3  15   2        6.64        6.52      0.93 o 
  -2  15   2       59.26       63.62      2.00 o 
  -1  15   2      123.64      125.11      2.53 o 
   0  15   2        6.75        6.12      0.67 o 
   1  15   2      122.90      120.59      2.00 o 
   2  15   2       60.79       60.56      1.33 o 
   3  15   2        6.93        6.39      0.93 o 
  -1  16   2       92.94       97.96      2.13 o 
   0  16   2       63.30       56.03      1.33 o 
   1  16   2       94.19       95.16      1.73 o 
   1   0   3     7795.44     7243.49      7.59 o 
   2   0   3       15.86       17.57      0.40 o 
   3   0   3     1481.95     1611.79      5.32 o 
   4   0   3       18.57       19.17      1.06 o 
   5   0   3      356.39      392.77      6.79 o 
  -5   1   3      296.32      307.45      4.53 o 
  -4   1   3      994.56      991.70      6.12 o 
  -3   1   3      324.78      338.46      2.40 o 
  -2   1   3      457.91      453.06      2.13 o 
  -1   1   3     1956.77     1824.22      2.93 o 
   0   1   3     1408.14     1366.36      2.66 o 
   1   1   3     1948.50     1802.12      3.59 o 
   2   1   3      456.45      451.46      1.73 o 
   3   1   3      323.13      341.26      2.26 o 
   4   1   3      997.08     1005.28      5.99 o 
   5   1   3      297.31      311.44      5.46 o 
  -5   2   3      232.58      239.84      4.53 o 
  -4   2   3      127.18      114.20      2.00 o 
  -3   2   3      845.20      898.80      4.53 o 
  -2   2   3     3628.09     3601.85      7.59 o 
  -1   2   3      946.26      931.14      3.33 o 
   0   2   3    12547.27    11348.57     25.42 o 
   1   2   3      943.96      938.33      2.66 o 
   2   2   3     3618.26     3646.83      6.92 o 
   3   2   3      846.85      893.61      4.13 o 
   4   2   3      128.12      112.73      2.00 o 
   5   2   3      232.01      239.57      4.79 o 
  -5   3   3      166.96      165.17      3.73 o 
  -4   3   3      985.79      969.87      5.19 o 
  -3   3   3      162.26      156.39      2.00 o 
  -2   3   3      666.45      678.79      3.19 o 
  -1   3   3     1160.53     1112.02      3.59 o 
   0   3   3     1538.31     1477.50      4.53 o 
   1   3   3     1167.20     1127.99      3.46 o 
   2   3   3      660.97      680.25      2.66 o 
   3   3   3      161.78      156.65      2.00 o 
   4   3   3      985.97      979.85      5.46 o 
   5   3   3      165.54      174.22      4.66 o 
   6   3   3       82.83       80.66      6.26 o 
  -6   4   3      104.86      107.28      4.13 o 
  -5   4   3      506.00      485.67      6.52 o 
  -4   4   3      163.25      166.10      2.00 o 
  -3   4   3       56.75       53.64      1.20 o 
  -2   4   3      787.96      847.82      4.53 o 
  -1   4   3      410.77      431.90      2.26 o 
   0   4   3     3355.64     3342.44      6.52 o 
   1   4   3      412.37      432.96      2.26 o 
   2   4   3      790.90      845.43      3.86 o 
   3   4   3       55.07       54.97      1.20 o 
   4   4   3      164.16      171.56      2.26 o 
   5   4   3      506.92      506.96      6.52 o 
   6   4   3      104.77      120.05      7.32 o 
  -6   5   3      163.22      169.70      5.06 o 
  -5   5   3       80.40       73.34      2.40 o 
  -4   5   3       56.73       50.71      1.33 o 
  -3   5   3      418.57      410.87      3.86 o 
  -2   5   3     1915.60     2024.53      8.78 o 
  -1   5   3      250.21      262.73      2.00 o 
   0   5   3        2.56        5.06      0.27 o 
   1   5   3      254.78      264.60      1.86 o 
   2   5   3     1914.42     2029.98      6.92 o 
   3   5   3      419.68      412.86      3.59 o 
   4   5   3       55.65       49.78      1.33 o 
   5   5   3       80.19       73.47      2.13 o 
   6   5   3      164.17      183.54      8.65 o 
  -6   6   3      146.33      129.77      3.46 o 
  -5   6   3      134.26      125.24      3.06 o 
  -4   6   3        6.59        9.05      0.67 o 
  -3   6   3       69.76       77.20      1.86 o 
  -2   6   3      191.67      212.02      2.53 o 
  -1   6   3     1238.64     1272.40      4.92 o 
   0   6   3     2274.27     2487.30      6.26 o 
   1   6   3     1240.66     1294.36      5.99 o 
   2   6   3      193.33      213.49      2.53 o 
   3   6   3       70.68       80.66      1.73 o 
   4   6   3        6.56        8.12      0.67 o 
   5   6   3      132.22      132.03      2.80 o 
   6   6   3      147.83      136.82      4.13 o 
  -6   7   3       60.84       71.21      2.53 o 
  -5   7   3       46.03       41.93      2.26 o 
  -4   7   3      246.14      230.66      3.73 o 
  -3   7   3      546.03      565.66      3.73 o 
  -2   7   3      546.80      517.34      4.13 o 
  -1   7   3      656.00      684.25      4.26 o 
   0   7   3      558.63      580.70      3.19 o 
   1   7   3      658.82      692.37      4.26 o 
   2   7   3      549.18      515.75      4.26 o 
   3   7   3      544.41      560.87      3.59 o 
   4   7   3      246.60      237.84      3.59 o 
   5   7   3       46.12       43.79      1.73 o 
   6   7   3       60.23       66.02      2.80 o 
  -6   8   3      112.24      114.06      2.66 o 
  -5   8   3      280.46      278.44      5.19 o 
  -4   8   3      352.52      327.15      4.79 o 
  -3   8   3       39.67       40.46      1.06 o 
  -2   8   3     1009.58     1041.61      6.12 o 
  -1   8   3      175.86      191.92      2.53 o 
   0   8   3     1401.98     1501.86      6.65 o 
   1   8   3      175.65      192.06      2.40 o 
   2   8   3     1003.62     1029.50      5.86 o 
   3   8   3       40.50       41.39      1.06 o 
   4   8   3      354.25      329.28      4.26 o 
   5   8   3      279.90      279.37      3.86 o 
   6   8   3      112.31      114.86      3.19 o 
  -6   9   3        6.99        4.13      1.06 o 
  -5   9   3      158.78      155.46      3.46 o 
  -4   9   3      234.79      238.11      4.39 o 
  -3   9   3      271.31      274.31      3.46 o 
  -2   9   3     2001.92     1949.86      7.45 o 
  -1   9   3      619.63      621.96      3.86 o 
   0   9   3      266.29      257.67      3.06 o 
   1   9   3      619.45      617.30      4.26 o 
   2   9   3     1997.26     1945.73      7.32 o 
   3   9   3      270.78      271.65      3.46 o 
   4   9   3      236.12      235.71      3.59 o 
   5   9   3      160.02      150.27      3.99 o 
   6   9   3        6.63        7.85      1.20 o 
  -5  10   3       20.93       21.56      1.20 o 
  -4  10   3       67.20       74.93      2.53 o 
  -3  10   3       83.24       83.72      2.26 o 
  -2  10   3      449.84      450.13      3.73 o 
  -1  10   3      188.75      187.27      2.00 o 
   0  10   3      632.77      665.08      3.86 o 
   1  10   3      189.12      191.26      2.40 o 
   2  10   3      450.26      452.53      3.59 o 
   3  10   3       84.60       83.58      2.13 o 
   4  10   3       67.55       68.41      2.40 o 
   5  10   3       20.78       19.43      1.46 o 
  -5  11   3      110.44      114.33      2.40 o 
  -4  11   3       54.88       49.11      2.00 o 
  -3  11   3       43.66       39.53      1.46 o 
  -2  11   3      300.23      305.99      3.73 o 
  -1  11   3      205.72      223.87      2.26 o 
   0  11   3        6.12        6.52      0.53 o 
   1  11   3      204.32      222.00      2.93 o 
   2  11   3      302.57      314.37      3.99 o 
   3  11   3       44.12       40.20      1.60 o 
   4  11   3       54.02       46.98      1.86 o 
   5  11   3      110.90      109.54      2.66 o 
  -4  12   3       14.37       12.38      1.06 o 
  -3  12   3        6.69        5.72      0.93 o 
  -2  12   3      437.18      433.89      4.26 o 
  -1  12   3       25.37       23.03      1.06 o 
   0  12   3        3.87        0.40      0.53 o 
   1  12   3       26.20       24.62      1.33 o 
   2  12   3      440.94      434.96      4.79 o 
   3  12   3        6.82        5.32      0.80 o 
   4  12   3       14.70       12.24      0.80 o 
  -4  13   3       15.58       17.04      1.33 o 
  -3  13   3       15.49       18.90      1.20 o 
  -2  13   3        5.60        7.19      1.20 o 
  -1  13   3       15.95       14.77      0.93 o 
   0  13   3       11.97       16.77      0.93 o 
   1  13   3       15.93       13.98      0.93 o 
   2  13   3        5.87        7.45      0.93 o 
   3  13   3       15.93       17.97      1.06 o 
   4  13   3       15.47       15.57      1.06 o 
  -3  14   3      195.09      189.13      3.19 o 
  -2  14   3       18.24       21.43      1.33 o 
  -1  14   3       89.57       95.30      2.26 o 
   0  14   3        5.19        3.86      0.67 o 
   1  14   3       89.76       89.97      2.00 o 
   2  14   3       18.79       21.16      1.06 o 
   3  14   3      194.36      180.61      2.53 o 
  -3  15   3       63.46       65.35      2.53 o 
  -2  15   3       32.92       35.67      1.33 o 
  -1  15   3      148.07      152.66      2.40 o 
   0  15   3       13.76       17.97      1.06 o 
   1  15   3      147.72      154.26      2.26 o 
   2  15   3       32.55       35.14      1.06 o 
   3  15   3       63.23       62.29      2.40 o 
  -1  16   3       20.32       19.17      1.06 o 
   0  16   3      115.87      115.79      2.00 o 
   1  16   3       20.82       18.10      0.80 o 
   0   0   4       50.94       56.30      1.06 o 
   1   0   4      915.97      892.28      2.53 o 
   2   0   4      410.38      370.41      1.86 o 
   3   0   4        1.85        1.86      0.40 o 
   4   0   4      262.83      252.35      3.19 o 
   5   0   4       80.88       78.39      3.19 o 
  -5   1   4      106.18      104.35      3.33 o 
  -4   1   4      212.22      213.49      2.40 o 
  -3   1   4     1363.97     1363.70      5.72 o 
  -2   1   4     1485.81     1447.82      4.13 o 
  -1   1   4      379.98      371.60      1.46 o 
   0   1   4     3663.18     3513.21      7.05 o 
   1   1   4      380.36      367.88      1.60 o 
   2   1   4     1486.57     1455.27      3.99 o 
   3   1   4     1368.84     1382.47      5.19 o 
   4   1   4      210.99      213.35      2.93 o 
   5   1   4      105.44      102.48      3.59 o 
  -5   2   4       23.42       23.82      2.00 o 
  -4   2   4       58.52       62.42      1.33 o 
  -3   2   4      927.03      974.80      5.06 o 
  -2   2   4      226.50      210.03      1.60 o 
  -1   2   4       61.42       78.13      0.93 o 
   0   2   4       69.60       65.48      0.80 o 
   1   2   4       60.59       75.33      0.67 o 
   2   2   4      229.93      212.69      1.33 o 
   3   2   4      927.10      977.19      4.39 o 
   4   2   4       57.89       61.89      1.33 o 
   5   2   4       22.79       25.02      1.73 o 
   6   2   4       50.41       59.36      3.19 o 
  -5   3   4      523.16      507.76      6.52 o 
  -4   3   4       65.13       68.81      1.46 o 
  -3   3   4      246.07      270.19      2.80 o 
  -2   3   4     3863.97     3940.71     10.51 o 
  -1   3   4      692.99      673.07      2.53 o 
   0   3   4     1688.43     1660.77      5.32 o 
   1   3   4      693.07      671.87      2.80 o 
   2   3   4     3865.04     3951.89      7.19 o 
   3   3   4      247.69      267.26      2.40 o 
   4   3   4       65.32       68.81      1.46 o 
   5   3   4      520.47      529.19      7.05 o 
   6   3   4       42.02       45.92      2.80 o 
  -5   4   4       32.37       33.41      1.60 o 
  -4   4   4        6.72       10.38      0.67 o 
  -3   4   4       74.03       87.18      1.60 o 
  -2   4   4      489.00      483.94      2.93 o 
  -1   4   4      596.16      596.54      2.53 o 
   0   4   4     3541.28     3524.78      6.39 o 
   1   4   4      597.96      589.48      2.80 o 
   2   4   4      489.35      488.73      2.66 o 
   3   4   4       74.49       87.31      1.60 o 
   4   4   4        6.52        9.18      0.67 o 
   5   4   4       31.83       33.27      2.26 o 
   6   4   4       51.29       58.70      5.19 o 
  -6   5   4       48.70       48.85      3.73 o 
  -5   5   4       15.69       16.77      1.20 o 
  -4   5   4      344.78      340.59      3.06 o 
  -3   5   4      291.67      311.84      3.19 o 
  -2   5   4      110.60      116.86      1.60 o 
  -1   5   4      103.28      111.00      1.20 o 
   0   5   4       28.57       38.33      0.67 o 
   1   5   4      102.98      109.27      1.33 o 
   2   5   4      110.89      116.46      1.60 o 
   3   5   4      291.95      323.16      3.33 o 
   4   5   4      347.81      350.58      3.33 o 
   5   5   4       15.03       17.97      1.46 o 
   6   5   4       49.85       61.36      5.06 o 
  -6   6   4      148.50      146.41      5.72 o 
  -5   6   4       72.50       77.73      2.40 o 
  -4   6   4      142.27      142.41      2.26 o 
  -3   6   4       80.91       89.04      1.60 o 
  -2   6   4      169.09      171.96      2.13 o 
  -1   6   4       84.12       87.98      1.33 o 
   0   6   4      795.22      835.71      3.59 o 
   1   6   4       85.18       89.57      1.33 o 
   2   6   4      170.58      175.29      2.13 o 
   3   6   4       80.88       91.44      1.73 o 
   4   6   4      142.15      146.27      2.13 o 
   5   6   4       72.72       84.38      2.93 o 
   6   6   4      149.32      138.29      5.06 o 
  -6   7   4      132.72      144.94      5.46 o 
  -5   7   4        5.08        5.72      1.06 o 
  -4   7   4      168.71      168.77      3.06 o 
  -3   7   4      176.98      163.58      2.00 o 
  -2   7   4      467.25      466.24      3.73 o 
  -1   7   4      233.24      229.99      2.26 o 
   0   7   4       22.07       17.17      0.67 o 
   1   7   4      233.07      232.39      2.26 o 
   2   7   4      467.19      467.83      3.99 o 
   3   7   4      177.34      170.10      2.00 o 
   4   7   4      168.52      169.70      3.33 o 
   5   7   4        5.01        4.13      0.93 o 
   6   7   4      131.53      132.96      4.66 o 
  -6   8   4       25.00       29.41      1.60 o 
  -5   8   4       75.85       79.99      2.40 o 
  -4   8   4        9.79       10.91      1.06 o 
  -3   8   4      520.28      510.69      3.46 o 
  -2   8   4       83.07       83.98      1.46 o 
  -1   8   4       79.36       75.73      1.60 o 
   0   8   4       86.47       92.63      1.73 o 
   1   8   4       77.07       76.80      1.73 o 
   2   8   4       82.61       82.52      1.46 o 
   3   8   4      519.94      518.81      3.86 o 
   4   8   4        9.57        9.72      1.06 o 
   5   8   4       76.24       77.73      2.40 o 
   6   8   4       25.07       29.15      2.13 o 
  -6   9   4       16.89       18.63      2.00 o 
  -5   9   4       81.12       80.39      2.66 o 
  -4   9   4       96.03       95.30      2.66 o 
  -3   9   4      136.05      136.56      2.66 o 
  -2   9   4     1498.43     1483.22      6.12 o 
  -1   9   4      472.98      472.62      3.33 o 
   0   9   4        0.92        0.93      0.40 o 
   1   9   4      475.21      486.20      3.86 o 
   2   9   4     1496.64     1493.60      6.79 o 
   3   9   4      134.07      134.29      2.66 o 
   4   9   4       95.62       88.78      2.26 o 
   5   9   4       81.62       78.66      2.26 o 
   6   9   4       16.03       20.90      1.46 o 
  -5  10   4       69.16       63.62      1.73 o 
  -4  10   4       72.71       72.27      2.40 o 
  -3  10   4      554.32      563.80      5.06 o 
  -2  10   4       51.82       52.57      1.33 o 
  -1  10   4        6.49       10.25      0.53 o 
   0  10   4      232.41      235.45      2.13 o 
   1  10   4        6.44        9.58      0.53 o 
   2  10   4       51.52       53.50      1.46 o 
   3  10   4      555.54      558.47      5.46 o 
   4  10   4       73.62       71.74      2.40 o 
   5  10   4       69.60       64.42      2.40 o 
  -5  11   4       48.01       48.31      1.33 o 
  -4  11   4       59.41       51.24      1.86 o 
  -3  11   4       99.38      102.22      2.26 o 
  -2  11   4     1479.46     1447.15      8.52 o 
  -1  11   4       57.85       61.89      1.73 o 
   0  11   4       13.44       17.17      0.80 o 
   1  11   4       57.85       61.49      1.73 o 
   2  11   4     1478.36     1452.88      9.32 o 
   3  11   4       99.50      100.89      2.40 o 
   4  11   4       57.91       51.38      2.00 o 
   5  11   4       47.97       52.17      2.13 o 
  -4  12   4       50.49       49.91      1.73 o 
  -3  12   4      120.30      117.92      2.80 o 
  -2  12   4      215.69      223.73      3.33 o 
  -1  12   4      508.22      496.18      4.39 o 
   0  12   4       37.59       37.93      1.33 o 
   1  12   4      508.54      497.11      4.79 o 
   2  12   4      214.13      216.41      3.59 o 
   3  12   4      118.24      112.07      2.66 o 
   4  12   4       49.77       49.51      1.60 o 
  -4  13   4       25.87       20.63      1.46 o 
  -3  13   4       53.88       53.90      1.60 o 
  -2  13   4       20.01       17.17      1.06 o 
  -1  13   4      142.80      147.87      2.66 o 
   0  13   4        2.81        2.00      0.53 o 
   1  13   4      142.62      149.20      2.80 o 
   2  13   4       20.81       17.70      1.20 o 
   3  13   4       53.23       55.50      1.86 o 
   4  13   4       26.27       19.83      1.33 o 
  -3  14   4      149.29      136.82      2.66 o 
  -2  14   4       46.55       44.72      1.73 o 
  -1  14   4      152.52      143.21      2.80 o 
   0  14   4        1.97        2.00      0.67 o 
   1  14   4      154.01      145.34      2.53 o 
   2  14   4       46.50       43.26      1.33 o 
   3  14   4      150.24      134.83      2.13 o 
  -2  15   4       77.13       79.86      1.86 o 
  -1  15   4       37.31       42.32      1.60 o 
   0  15   4       55.33       56.43      1.46 o 
   1  15   4       37.36       43.66      1.46 o 
   2  15   4       76.40       75.73      1.46 o 
  -1  16   4       24.63       25.69      1.20 o 
   0  16   4      417.64      411.00      4.39 o 
   1  16   4       23.86       23.42      0.80 o 
   1   0   5     1077.88     1046.93      3.19 o 
   2   0   5      766.42      752.66      3.19 o 
   3   0   5      107.89      114.60      1.73 o 
   4   0   5      965.10      887.22      5.32 o 
   5   0   5       29.04       31.14      2.40 o 
  -5   1   5      286.85      296.54      5.46 o 
  -4   1   5       37.30       32.08      1.06 o 
  -3   1   5     1060.93     1089.52      5.72 o 
  -2   1   5     1160.18     1165.92      3.99 o 
  -1   1   5     7234.51     6899.44      9.85 o 
   0   1   5     7542.34     7086.04     14.64 o 
   1   1   5     7225.13     6897.31      9.45 o 
   2   1   5     1160.32     1171.91      3.59 o 
   3   1   5     1055.87     1091.65      4.92 o 
   4   1   5       37.58       28.88      1.06 o 
   5   1   5      285.40      306.52      6.12 o 
  -5   2   5      493.85      503.90      7.05 o 
  -4   2   5      159.66      170.90      2.26 o 
  -3   2   5      664.14      720.72      4.26 o 
  -2   2   5     2228.75     2260.77      6.39 o 
  -1   2   5      225.44      236.91      1.46 o 
   0   2   5      629.51      619.56      2.26 o 
   1   2   5      223.78      238.24      1.46 o 
   2   2   5     2227.34     2245.60      5.72 o 
   3   2   5      664.66      734.03      4.39 o 
   4   2   5      158.41      173.02      2.53 o 
   5   2   5      494.09      519.21      7.19 o 
   6   2   5        0.73        1.60      1.20 o 
  -5   3   5       30.81       30.48      2.26 o 
  -4   3   5        9.60       10.91      0.67 o 
  -3   3   5      461.18      497.25      4.13 o 
  -2   3   5      453.73      476.35      2.80 o 
  -1   3   5      466.53      459.85      2.00 o 
   0   3   5      530.70      513.09      2.26 o 
   1   3   5      470.37      464.90      2.13 o 
   2   3   5      456.05      471.69      2.53 o 
   3   3   5      459.54      496.98      3.99 o 
   4   3   5       10.04       11.18      0.67 o 
   5   3   5       30.28       30.08      1.86 o 
   6   3   5      119.12      118.59      4.39 o 
  -5   4   5      407.99      393.83      6.39 o 
  -4   4   5      325.49      327.95      2.80 o 
  -3   4   5      234.32      235.98      2.80 o 
  -2   4   5       61.16       65.48      1.06 o 
  -1   4   5      183.82      181.01      1.46 o 
   0   4   5     2579.90     2540.54      5.59 o 
   1   4   5      184.22      180.74      1.60 o 
   2   4   5       61.64       65.48      1.06 o 
   3   4   5      231.16      233.05      2.80 o 
   4   4   5      326.84      337.93      3.33 o 
   5   4   5      407.55      382.52      7.05 o 
   6   4   5       28.17       26.35      1.86 o 
  -5   5   5        3.12        5.86      0.93 o 
  -4   5   5      295.33      296.94      2.93 o 
  -3   5   5      720.27      723.11      5.46 o 
  -2   5   5      422.07      389.57      2.93 o 
  -1   5   5      514.25      530.65      2.66 o 
   0   5   5     1720.37     1734.91      4.92 o 
   1   5   5      515.47      522.93      2.80 o 
   2   5   5      421.04      383.45      2.93 o 
   3   5   5      720.89      730.83      5.59 o 
   4   5   5      295.75      298.40      3.19 o 
   5   5   5        3.25        7.05      1.20 o 
   6   5   5       29.18       24.89      1.73 o 
  -6   6   5        7.34       25.55      3.33 o 
  -5   6   5       96.54       85.85      2.53 o 
  -4   6   5      764.07      741.08      5.19 o 
  -3   6   5      279.33      276.97      2.80 o 
  -2   6   5       20.54       19.70      0.93 o 
  -1   6   5      469.28      460.65      3.06 o 
   0   6   5      124.10      140.02      1.46 o 
   1   6   5      468.36      459.45      2.93 o 
   2   6   5       19.33       17.83      0.80 o 
   3   6   5      280.98      278.70      2.66 o 
   4   6   5      767.50      753.19      5.46 o 
   5   6   5       95.86       90.37      3.06 o 
   6   6   5        7.34        8.12      2.26 o 
  -6   7   5       37.00       58.83      4.39 o 
  -5   7   5      244.50      224.53      4.53 o 
  -4   7   5       27.89       25.29      1.20 o 
  -3   7   5      237.91      241.17      2.53 o 
  -2   7   5       20.25       18.10      0.93 o 
  -1   7   5      995.57     1011.93      5.19 o 
   0   7   5        1.73        1.60      0.40 o 
   1   7   5      991.36     1007.94      5.19 o 
   2   7   5       20.10       17.30      0.93 o 
   3   7   5      237.17      242.90      2.53 o 
   4   7   5       26.91       24.62      1.33 o 
   5   7   5      243.65      225.46      4.53 o 
   6   7   5       36.50       43.39      2.80 o 
  -6   8   5       16.92       14.11      1.46 o 
  -5   8   5      251.85      239.97      3.99 o 
  -4   8   5       41.58       39.93      1.60 o 
  -3   8   5      315.45      311.84      3.06 o 
  -2   8   5      115.22      104.88      1.60 o 
  -1   8   5      389.17      396.49      3.73 o 
   0   8   5       14.55       13.84      0.80 o 
   1   8   5      384.94      395.43      3.99 o 
   2   8   5      114.14      106.08      1.73 o 
   3   8   5      318.87      320.10      3.19 o 
   4   8   5       41.30       41.39      1.73 o 
   5   8   5      250.58      240.77      4.13 o 
   6   8   5       16.57       16.90      1.73 o 
  -5   9   5       93.48       95.30      2.40 o 
  -4   9   5      145.23      157.05      2.80 o 
  -3   9   5     3533.20     3543.95     13.58 o 
  -2   9   5      228.61      229.32      2.26 o 
  -1   9   5      231.12      230.79      2.26 o 
   0   9   5      175.37      179.95      2.26 o 
   1   9   5      230.28      232.39      2.26 o 
   2   9   5      226.72      229.46      2.53 o 
   3   9   5     3541.23     3562.72     15.31 o 
   4   9   5      145.85      155.59      3.46 o 
   5   9   5       94.24       93.43      2.40 o 
  -5  10   5      139.46      136.56      2.40 o 
  -4  10   5       17.34       17.97      1.33 o 
  -3  10   5       60.97       68.94      1.86 o 
  -2  10   5      113.36      109.80      2.13 o 
  -1  10   5       13.03       17.70      0.80 o 
   0  10   5       38.48       38.46      0.93 o 
   1  10   5       13.51       17.04      0.67 o 
   2  10   5      112.42      108.74      2.26 o 
   3  10   5       60.88       67.61      2.13 o 
   4  10   5       17.48       15.84      1.33 o 
   5  10   5      140.80      141.35      2.53 o 
  -5  11   5       31.60       36.20      1.20 o 
  -4  11   5       66.67       58.16      2.00 o 
  -3  11   5      595.78      609.05      5.46 o 
  -2  11   5      273.88      264.20      3.59 o 
  -1  11   5       56.34       60.43      1.86 o 
   0  11   5      273.41      297.07      3.06 o 
   1  11   5       55.90       62.42      1.60 o 
   2  11   5      274.36      267.66      3.99 o 
   3  11   5      596.11      608.25      6.26 o 
   4  11   5       66.43       63.62      2.13 o 
   5  11   5       30.64       37.40      1.46 o 
  -4  12   5       22.70       22.63      1.20 o 
  -3  12   5      177.80      158.65      2.80 o 
  -2  12   5        7.33        5.72      0.80 o 
  -1  12   5      105.11       93.70      2.00 o 
   0  12   5      343.89      351.64      3.73 o 
   1  12   5      105.46       94.50      2.13 o 
   2  12   5        7.67        6.79      0.93 o 
   3  12   5      177.22      157.45      3.19 o 
   4  12   5       22.08       21.43      1.20 o 
  -4  13   5       22.30       17.97      1.20 o 
  -3  13   5      115.39      111.00      2.13 o 
  -2  13   5       69.20       70.27      2.00 o 
  -1  13   5       96.00       90.77      2.13 o 
   0  13   5       40.07       31.81      1.20 o 
   1  13   5       97.08       93.30      2.13 o 
   2  13   5       69.00       69.88      2.00 o 
   3  13   5      115.24      112.87      2.53 o 
   4  13   5       22.67       15.97      0.67 o 
  -3  14   5       19.55       18.23      1.06 o 
  -2  14   5       23.21       23.03      1.33 o 
  -1  14   5      118.87      123.38      2.80 o 
   0  14   5        0.00        0.27      0.53 o 
   1  14   5      116.32      117.39      2.13 o 
   2  14   5       23.40       24.09      1.06 o 
   3  14   5       20.16       19.43      0.93 o 
  -2  15   5       64.94       67.61      1.60 o 
  -1  15   5      124.51      114.46      2.26 o 
   0  15   5       39.06       37.93      1.33 o 
   1  15   5      123.63      118.72      2.26 o 
   2  15   5       64.44       67.48      1.60 o 
  -1  16   5       87.66       91.70      2.00 o 
   0  16   5        6.84        9.05      0.80 o 
   1  16   5       87.87       89.84      1.86 o 
   0   0   6    14311.64    13215.51     48.85 o 
   1   0   6      869.04      808.16      3.19 o 
   2   0   6       30.89       24.49      0.67 o 
   3   0   6        1.42        0.27      0.53 o 
   4   0   6        4.83        2.80      0.40 o 
   5   0   6        5.40        6.26      1.46 o 
  -5   1   6       25.30       27.42      1.60 o 
  -4   1   6      186.36      182.61      2.26 o 
  -3   1   6       48.63       47.25      1.20 o 
  -2   1   6      760.47      715.66      3.06 o 
  -1   1   6     4382.81     4199.32      9.32 o 
   0   1   6     2062.62     1919.11      5.32 o 
   1   1   6     4377.00     4185.61      8.39 o 
   2   1   6      759.36      729.23      3.06 o 
   3   1   6       49.23       48.58      1.20 o 
   4   1   6      188.71      177.82      2.53 o 
   5   1   6       25.67       36.07      2.26 o 
  -5   2   6      513.05      516.68      6.65 o 
  -4   2   6       66.63       73.87      1.60 o 
  -3   2   6     1817.81     1929.36      7.59 o 
  -2   2   6     3797.51     3876.29      9.58 o 
  -1   2   6     2178.16     2120.75      4.92 o 
   0   2   6      378.27      394.63      1.73 o 
   1   2   6     2183.26     2127.81      4.92 o 
   2   2   6     3802.94     3879.89      8.39 o 
   3   2   6     1811.52     1940.14      7.59 o 
   4   2   6       67.04       74.80      1.86 o 
   5   2   6      515.04      520.67      7.32 o 
   6   2   6       54.12       52.17      3.19 o 
  -5   3   6       12.43       13.04      1.33 o 
  -4   3   6      402.10      403.81      3.59 o 
  -3   3   6      109.22      114.73      2.13 o 
  -2   3   6      241.37      225.60      2.00 o 
  -1   3   6      643.22      631.41      2.53 o 
   0   3   6     1046.37     1088.33      3.59 o 
   1   3   6      641.69      636.86      2.53 o 
   2   3   6      243.81      228.66      2.00 o 
   3   3   6      109.67      116.86      2.00 o 
   4   3   6      402.20      406.61      4.13 o 
   5   3   6       12.21       13.71      1.46 o 
   6   3   6      100.44      110.74      4.39 o 
  -6   4   6       69.71       63.49      2.93 o 
  -5   4   6      197.30      181.01      4.53 o 
  -4   4   6      247.14      244.36      2.93 o 
  -3   4   6      128.29      119.39      2.26 o 
  -2   4   6      217.38      250.62      2.26 o 
  -1   4   6      315.08      346.32      2.00 o 
   0   4   6      107.53      121.65      1.06 o 
   1   4   6      312.83      341.66      2.26 o 
   2   4   6      216.75      252.88      2.26 o 
   3   4   6      129.14      125.64      2.26 o 
   4   4   6      243.99      250.49      3.06 o 
   5   4   6      197.22      184.07      4.26 o 
   6   4   6       70.72       82.92      3.59 o 
  -6   5   6        7.56       10.51      1.73 o 
  -5   5   6      107.98      115.26      3.19 o 
  -4   5   6       86.10       75.07      1.60 o 
  -3   5   6       84.11       88.24      2.13 o 
  -2   5   6      439.39      486.20      3.86 o 
  -1   5   6      953.82      939.26      3.99 o 
   0   5   6      967.64      922.62      3.33 o 
   1   5   6      951.62      930.21      3.99 o 
   2   5   6      439.98      487.00      3.73 o 
   3   5   6       82.82       85.45      2.13 o 
   4   5   6       86.50       77.73      1.73 o 
   5   5   6      107.72      118.32      3.99 o 
   6   5   6        7.45       10.91      1.06 o 
  -6   6   6      120.39      131.63      3.73 o 
  -5   6   6       51.79       41.13      2.26 o 
  -4   6   6       30.40       31.28      1.33 o 
  -3   6   6      300.19      291.08      2.66 o 
  -2   6   6       23.25       25.55      1.06 o 
  -1   6   6      489.88      478.75      3.06 o 
   0   6   6      323.61      325.42      2.53 o 
   1   6   6      487.78      475.42      3.19 o 
   2   6   6       23.17       24.76      0.93 o 
   3   6   6      303.04      297.07      2.93 o 
   4   6   6       29.64       32.74      1.46 o 
   5   6   6       51.06       41.13      2.13 o 
   6   6   6      120.22      132.16      3.33 o 
  -6   7   6       10.34       16.64      1.73 o 
  -5   7   6      127.48      121.78      2.93 o 
  -4   7   6      162.66      150.13      2.80 o 
  -3   7   6       74.75       75.47      1.46 o 
  -2   7   6       85.61       79.99      1.86 o 
  -1   7   6       80.67       84.92      1.46 o 
   0   7   6        6.24        9.05      0.53 o 
   1   7   6       80.10       82.39      1.33 o 
   2   7   6       88.45       84.65      1.73 o 
   3   7   6       75.53       76.66      1.46 o 
   4   7   6      161.71      156.12      3.19 o 
   5   7   6      127.10      120.85      3.33 o 
   6   7   6       10.60       15.04      1.73 o 
  -6   8   6       44.46       40.73      1.86 o 
  -5   8   6       50.04       47.91      1.86 o 
  -4   8   6       60.18       62.69      1.73 o 
  -3   8   6      105.56      103.68      1.73 o 
  -2   8   6     1022.01     1030.30      4.66 o 
  -1   8   6      180.68      175.95      2.66 o 
   0   8   6       51.67       44.59      1.20 o 
   1   8   6      179.27      178.08      2.93 o 
   2   8   6     1023.47     1039.48      5.32 o 
   3   8   6      103.86       99.69      1.73 o 
   4   8   6       61.09       58.16      2.40 o 
   5   8   6       49.50       43.39      2.00 o 
   6   8   6       43.86       47.91      2.40 o 
  -5   9   6       15.81       14.37      1.06 o 
  -4   9   6      350.87      342.99      3.86 o 
  -3   9   6      875.66      868.98      6.26 o 
  -2   9   6      987.44      973.73      5.19 o 
  -1   9   6      417.60      401.15      3.19 o 
   0   9   6      226.19      232.12      2.26 o 
   1   9   6      413.45      399.55      3.19 o 
   2   9   6      986.85      974.66      5.32 o 
   3   9   6      879.80      880.96      7.59 o 
   4   9   6      349.86      339.13      4.92 o 
   5   9   6       16.21       16.50      1.20 o 
  -5  10   6      110.24      105.28      2.00 o 
  -4  10   6      212.41      203.50      3.73 o 
  -3  10   6      167.10      163.84      2.66 o 
  -2  10   6      578.19      566.19      5.06 o 
  -1  10   6      549.85      541.44      3.99 o 
   0  10   6       26.05       23.29      0.80 o 
   1  10   6      551.26      548.62      3.46 o 
   2  10   6      576.48      582.83      5.46 o 
   3  10   6      167.64      163.84      3.06 o 
   4  10   6      209.14      203.37      3.86 o 
   5  10   6      110.80      115.26      2.26 o 
  -5  11   6       59.44       59.63      1.86 o 
  -4  11   6      186.65      183.01      3.06 o 
  -3  11   6      130.58      121.92      2.26 o 
  -2  11   6       43.82       39.66      1.60 o 
  -1  11   6       37.96       39.00      1.46 o 
   0  11   6       19.03       19.83      0.93 o 
   1  11   6       38.90       42.32      1.33 o 
   2  11   6       42.88       40.33      1.46 o 
   3  11   6      130.75      125.51      2.66 o 
   4  11   6      186.88      192.19      3.46 o 
   5  11   6       58.91       63.22      2.13 o 
  -4  12   6      237.89      231.32      3.33 o 
  -3  12   6      191.41      177.55      2.66 o 
  -2  12   6      342.98      341.39      3.99 o 
  -1  12   6       18.14       18.50      1.06 o 
   0  12   6       57.66       57.50      1.60 o 
   1  12   6       18.07       18.50      0.93 o 
   2  12   6      343.54      341.92      4.66 o 
   3  12   6      192.13      184.21      3.73 o 
   4  12   6      238.35      234.91      3.19 o 
  -4  13   6      183.15      178.22      3.33 o 
  -3  13   6        6.27        4.92      0.67 o 
  -2  13   6      130.12      127.77      2.53 o 
  -1  13   6       56.13       57.23      1.86 o 
   0  13   6      212.86      242.63      2.80 o 
   1  13   6       56.48       58.96      2.00 o 
   2  13   6      130.19      131.23      2.66 o 
   3  13   6        6.78        5.86      0.80 o 
   4  13   6      183.10      162.38      2.53 o 
  -3  14   6       21.64       18.50      1.33 o 
  -2  14   6      260.99      248.09      3.19 o 
  -1  14   6      110.63      113.80      2.66 o 
   0  14   6       28.59       21.30      1.06 o 
   1  14   6      109.44      112.47      2.66 o 
   2  14   6      259.79      247.56      3.06 o 
   3  14   6       20.83       17.04      0.93 o 
  -2  15   6      187.93      201.37      2.53 o 
  -1  15   6       12.84        9.18      0.80 o 
   0  15   6        3.92        2.40      0.53 o 
   1  15   6       13.12        9.45      0.67 o 
   2  15   6      185.39      204.44      2.53 o 
  -1  16   6      247.91      262.47      3.99 o 
   0  16   6        5.86        4.66      0.53 o 
   1  16   6      246.48      255.94      3.86 o 
   1   0   7     5411.90     5225.62      9.05 o 
   2   0   7       31.98       19.30      0.53 o 
   3   0   7       43.51       54.70      1.46 o 
   4   0   7      379.67      371.34      3.46 o 
   5   0   7      108.89      103.81      3.59 o 
  -6   1   7      125.69      103.55      4.26 o 
  -5   1   7       78.26       84.65      2.53 o 
  -4   1   7      992.58      988.24      5.72 o 
  -3   1   7      208.38      235.31      2.66 o 
  -2   1   7      471.37      517.74      3.33 o 
  -1   1   7      507.23      481.01      2.26 o 
   0   1   7     4584.02     4377.40      9.05 o 
   1   1   7      508.30      478.61      2.40 o 
   2   1   7      475.60      526.79      3.19 o 
   3   1   7      209.98      235.85      3.19 o 
   4   1   7      995.53     1001.68      5.86 o 
   5   1   7       77.41       88.78      3.46 o 
  -6   2   7       32.15       28.48      2.53 o 
  -5   2   7       28.72       27.55      1.86 o 
  -4   2   7      337.43      331.41      3.19 o 
  -3   2   7      921.15      933.27      5.46 o 
  -2   2   7      227.80      235.31      2.53 o 
  -1   2   7      832.60      864.99      3.33 o 
   0   2   7     1256.80     1280.38      4.13 o 
   1   2   7      828.12      855.14      3.06 o 
   2   2   7      229.00      236.25      2.00 o 
   3   2   7      919.45      949.91      5.59 o 
   4   2   7      338.22      337.40      3.46 o 
   5   2   7       28.87       31.01      2.13 o 
   6   2   7       31.46       37.53      2.80 o 
  -6   3   7       64.49       50.71      3.46 o 
  -5   3   7       12.44       12.64      1.20 o 
  -4   3   7       49.38       49.64      1.33 o 
  -3   3   7      274.40      302.66      3.46 o 
  -2   3   7       84.53       93.70      1.33 o 
  -1   3   7      552.96      559.27      2.40 o 
   0   3   7     2446.05     2380.82      5.59 o 
   1   3   7      548.48      549.55      2.53 o 
   2   3   7       84.29       96.36      1.46 o 
   3   3   7      271.12      308.65      3.06 o 
   4   3   7       49.48       50.18      1.60 o 
   5   3   7       12.50       14.51      1.46 o 
   6   3   7       63.64       63.62      2.66 o 
  -6   4   7       70.24       61.36      2.80 o 
  -5   4   7      199.35      215.22      4.92 o 
  -4   4   7       24.55       20.76      1.06 o 
  -3   4   7      198.83      186.07      2.93 o 
  -2   4   7       27.36       31.01      0.93 o 
  -1   4   7     1830.50     1861.22      5.32 o 
   0   4   7      381.50      399.55      2.13 o 
   1   4   7     1831.87     1878.79      5.72 o 
   2   4   7       28.55       33.54      0.93 o 
   3   4   7      198.20      187.40      2.80 o 
   4   4   7       24.42       19.17      1.20 o 
   5   4   7      197.80      221.34      4.79 o 
   6   4   7       70.81       64.29      2.53 o 
  -6   5   7       64.14       78.26      4.39 o 
  -5   5   7      127.41      118.46      3.19 o 
  -4   5   7      240.72      222.27      2.80 o 
  -3   5   7        5.64        3.46      0.53 o 
  -2   5   7       63.71       58.83      1.20 o 
  -1   5   7      379.36      401.42      2.66 o 
   0   5   7      115.62      122.71      1.46 o 
   1   5   7      377.62      398.62      2.53 o 
   2   5   7       63.87       56.30      1.33 o 
   3   5   7        5.57        3.59      0.53 o 
   4   5   7      240.35      224.67      3.06 o 
   5   5   7      129.38      125.38      3.99 o 
   6   5   7       65.01       57.63      2.26 o 
  -6   6   7        9.49       14.37      1.20 o 
  -5   6   7       10.17       11.71      1.33 o 
  -4   6   7      184.85      177.42      3.59 o 
  -3   6   7      369.75      360.69      3.33 o 
  -2   6   7      766.51      769.43      5.32 o 
  -1   6   7      244.35      235.31      2.26 o 
   0   6   7      961.62      940.19      4.66 o 
   1   6   7      243.52      233.32      2.26 o 
   2   6   7      764.45      775.68      5.19 o 
   3   6   7      372.41      364.82      3.33 o 
   4   6   7      184.26      177.82      3.86 o 
   5   6   7       10.10       12.38      1.33 o 
   6   6   7        9.55       13.84      1.20 o 
  -6   7   7       75.51       84.38      2.93 o 
  -5   7   7       30.82       25.55      2.26 o 
  -4   7   7      457.78      425.77      4.26 o 
  -3   7   7      112.03      113.00      1.73 o 
  -2   7   7      567.58      574.98      4.66 o 
  -1   7   7       93.77      100.49      1.86 o 
   0   7   7      114.21      114.06      1.86 o 
   1   7   7       94.40       99.82      1.86 o 
   2   7   7      565.41      561.93      3.99 o 
   3   7   7      112.42      114.86      1.86 o 
   4   7   7      462.57      440.42      6.12 o 
   5   7   7       30.78       23.16      1.60 o 
   6   7   7       75.25       79.72      2.26 o 
  -6   8   7      105.90       96.76      2.66 o 
  -5   8   7        9.48       10.51      1.33 o 
  -4   8   7       20.54       18.50      1.06 o 
  -3   8   7      336.96      334.60      3.06 o 
  -2   8   7      282.90      291.61      2.40 o 
  -1   8   7      194.45      200.84      2.93 o 
   0   8   7       21.07       21.16      0.80 o 
   1   8   7      194.49      199.78      3.59 o 
   2   8   7      281.62      288.02      2.66 o 
   3   8   7      340.35      337.53      3.73 o 
   4   8   7       20.67       15.04      1.33 o 
   5   8   7        9.41        9.45      1.06 o 
   6   8   7      105.01       94.90      4.39 o 
  -5   9   7      127.39      130.03      2.93 o 
  -4   9   7      145.19      150.80      2.66 o 
  -3   9   7      132.40      137.36      2.40 o 
  -2   9   7      828.82      842.23      4.66 o 
  -1   9   7       10.19       11.85      0.67 o 
   0   9   7      846.47      838.24      4.39 o 
   1   9   7       10.54       13.84      0.67 o 
   2   9   7      825.68      847.29      5.06 o 
   3   9   7      133.81      139.09      2.80 o 
   4   9   7      145.88      150.13      3.59 o 
   5   9   7      126.84      128.70      2.66 o 
  -5  10   7      310.50      317.83      3.86 o 
  -4  10   7      209.72      206.03      3.73 o 
  -3  10   7       43.64       42.99      1.60 o 
  -2  10   7      424.80      417.79      3.86 o 
  -1  10   7      400.51      403.55      3.33 o 
   0  10   7        6.86        4.79      0.53 o 
   1  10   7      403.45      413.26      3.33 o 
   2  10   7      424.34      423.25      4.39 o 
   3  10   7       43.46       43.92      1.73 o 
   4  10   7      210.64      214.95      3.99 o 
   5  10   7      309.77      322.23      3.59 o 
  -5  11   7       17.38       17.30      0.93 o 
  -4  11   7       26.00       20.63      1.20 o 
  -3  11   7       79.08       78.93      1.86 o 
  -2  11   7      548.35      545.83      5.19 o 
  -1  11   7      166.75      157.19      2.66 o 
   0  11   7      213.21      216.15      2.80 o 
   1  11   7      166.62      161.58      2.93 o 
   2  11   7      551.11      558.74      4.79 o 
   3  11   7       79.88       84.38      2.13 o 
   4  11   7       26.15       22.63      1.33 o 
   5  11   7       16.96       19.57      2.13 o 
  -4  12   7        6.53        5.99      0.67 o 
  -3  12   7      218.73      210.16      3.06 o 
  -2  12   7       40.10       36.87      1.46 o 
  -1  12   7       59.67       57.10      1.73 o 
   0  12   7      396.53      381.59      3.99 o 
   1  12   7       59.20       57.63      1.73 o 
   2  12   7       39.25       35.54      1.33 o 
   3  12   7      218.57      213.49      3.73 o 
   4  12   7        6.02        5.19      0.80 o 
  -4  13   7       54.93       60.56      3.59 o 
  -3  13   7       28.21       26.22      1.33 o 
  -2  13   7        1.13        0.67      0.53 o 
  -1  13   7       96.10       89.04      2.26 o 
   0  13   7      519.16      507.63      4.26 o 
   1  13   7       96.34       90.51      2.00 o 
   2  13   7        1.05        2.00      0.80 o 
   3  13   7       27.97       25.95      1.20 o 
   4  13   7       54.13       61.22      3.73 o 
  -3  14   7      124.84      130.57      2.66 o 
  -2  14   7      158.21      148.93      2.40 o 
  -1  14   7       10.35       11.98      0.80 o 
   0  14   7      429.49      429.50      4.13 o 
   1  14   7       10.16       12.11      0.93 o 
   2  14   7      157.77      154.92      2.80 o 
   3  14   7      127.50      128.57      2.40 o 
  -2  15   7      507.10      548.49      4.79 o 
  -1  15   7       31.93       29.68      1.20 o 
   0  15   7       40.80       33.67      1.33 o 
   1  15   7       32.56       29.41      1.06 o 
   2  15   7      507.00      556.21      4.39 o 
   0  16   7      150.41      169.30      2.26 o 
   0   0   8     1274.51     1215.70      7.32 o 
   1   0   8       13.71        8.65      0.40 o 
   2   0   8      748.30      688.77      3.73 o 
   3   0   8     1550.68     1535.93      7.85 o 
   4   0   8      175.35      175.95      2.40 o 
   5   0   8      131.94      148.80      4.39 o 
  -6   1   8       50.25       51.11      3.06 o 
  -5   1   8      435.46      436.95      5.99 o 
  -4   1   8      173.64      174.36      2.53 o 
  -3   1   8      193.64      205.37      3.19 o 
  -2   1   8       70.30       64.55      1.20 o 
  -1   1   8      329.63      340.06      2.26 o 
   0   1   8      470.50      487.53      2.66 o 
   1   1   8      330.21      336.07      2.40 o 
   2   1   8       69.95       63.35      1.20 o 
   3   1   8      193.28      206.96      3.06 o 
   4   1   8      174.34      176.62      2.40 o 
   5   1   8      432.39      440.02      7.32 o 
  -6   2   8       21.82       22.49      2.40 o 
  -5   2   8      277.05      280.17      4.39 o 
  -4   2   8      387.84      363.75      3.59 o 
  -3   2   8      172.14      185.27      2.53 o 
  -2   2   8     1192.50     1173.91      6.12 o 
  -1   2   8      155.48      158.12      1.60 o 
   0   2   8     5038.25     4847.89     10.65 o 
   1   2   8      153.55      153.06      1.46 o 
   2   2   8     1196.14     1170.85      5.59 o 
   3   2   8      171.73      193.26      2.66 o 
   4   2   8      387.88      371.07      3.73 o 
   5   2   8      278.69      286.42      6.12 o 
   6   2   8       22.31       23.16      2.26 o 
  -6   3   8      294.25      300.13      7.45 o 
  -5   3   8      251.75      235.31      4.26 o 
  -4   3   8      229.11      238.51      2.93 o 
  -3   3   8        1.43        1.60      0.53 o 
  -2   3   8     1706.67     1807.84      7.59 o 
  -1   3   8      480.72      492.59      2.80 o 
   0   3   8       71.14       62.56      0.80 o 
   1   3   8      482.68      495.25      2.53 o 
   2   3   8     1704.03     1813.57      7.05 o 
   3   3   8        1.24        2.26      0.53 o 
   4   3   8      230.23      245.03      3.06 o 
   5   3   8      251.95      247.29      5.06 o 
   6   3   8      294.94      320.50      5.86 o 
  -6   4   8       48.45       54.57      2.66 o 
  -5   4   8       93.54       86.38      2.93 o 
  -4   4   8      139.89      146.81      2.66 o 
  -3   4   8       86.77       94.37      2.13 o 
  -2   4   8      512.67      552.48      3.99 o 
  -1   4   8     1161.07     1198.26      4.79 o 
   0   4   8      128.56      134.56      1.46 o 
   1   4   8     1159.78     1213.04      4.92 o 
   2   4   8      510.45      544.50      4.13 o 
   3   4   8       87.16       94.37      2.00 o 
   4   4   8      138.77      150.53      2.53 o 
   5   4   8       93.68       94.90      3.19 o 
   6   4   8       48.14       57.63      2.40 o 
  -6   5   8       11.84       15.04      1.73 o 
  -5   5   8      417.03      384.91      5.19 o 
  -4   5   8       70.98       63.35      2.13 o 
  -3   5   8      113.40      125.64      1.86 o 
  -2   5   8      317.23      332.21      3.59 o 
  -1   5   8      205.71      227.06      2.26 o 
   0   5   8      704.00      724.04      3.59 o 
   1   5   8      208.54      232.65      2.13 o 
   2   5   8      317.69      323.42      3.33 o 
   3   5   8      112.45      121.65      1.86 o 
   4   5   8       69.18       59.63      2.26 o 
   5   5   8      417.52      405.94      7.19 o 
   6   5   8       12.32       10.51      1.20 o 
  -6   6   8       61.51       62.42      2.53 o 
  -5   6   8       56.63       58.83      2.40 o 
  -4   6   8      155.88      142.81      2.93 o 
  -3   6   8      517.21      493.65      3.59 o 
  -2   6   8      249.73      229.19      3.46 o 
  -1   6   8      173.82      177.68      2.26 o 
   0   6   8      282.97      313.44      2.66 o 
   1   6   8      173.18      172.49      2.00 o 
   2   6   8      251.36      232.12      3.06 o 
   3   6   8      520.90      505.37      3.73 o 
   4   6   8      153.69      142.55      3.86 o 
   5   6   8       57.43       57.36      2.40 o 
   6   6   8       60.86       60.29      2.13 o 
  -6   7   8       15.99       29.01      3.59 o 
  -5   7   8       91.62       93.43      3.19 o 
  -4   7   8      539.33      527.19      5.19 o 
  -3   7   8      296.60      292.41      2.93 o 
  -2   7   8      475.57      482.21      3.46 o 
  -1   7   8      169.15      185.40      2.53 o 
   0   7   8       31.85       37.13      1.06 o 
   1   7   8      169.79      183.54      2.53 o 
   2   7   8      470.45      471.83      3.46 o 
   3   7   8      294.75      291.35      2.93 o 
   4   7   8      535.58      540.37      6.79 o 
   5   7   8       92.91       91.57      2.93 o 
   6   7   8       15.90       16.50      1.20 o 
  -6   8   8       69.06       59.89      3.46 o 
  -5   8   8        8.79        6.52      1.06 o 
  -4   8   8      103.07      105.28      2.13 o 
  -3   8   8      151.88      151.86      2.40 o 
  -2   8   8      351.37      355.23      2.80 o 
  -1   8   8      199.81      211.09      2.26 o 
   0   8   8      705.98      684.51      4.66 o 
   1   8   8      198.22      207.10      2.66 o 
   2   8   8      350.97      355.63      3.19 o 
   3   8   8      153.04      152.79      2.80 o 
   4   8   8      103.02      105.28      3.06 o 
   5   8   8        8.58        7.32      1.06 o 
  -5   9   8      282.69      251.68      3.86 o 
  -4   9   8      209.75      208.56      3.19 o 
  -3   9   8      140.29      144.41      2.40 o 
  -2   9   8      413.48      418.59      3.33 o 
  -1   9   8      461.60      473.42      3.33 o 
   0   9   8       90.84       89.97      1.46 o 
   1   9   8      462.68      477.28      3.59 o 
   2   9   8      416.14      430.17      3.86 o 
   3   9   8      140.79      145.47      2.93 o 
   4   9   8      212.64      212.69      4.13 o 
   5   9   8      281.93      260.20      3.73 o 
  -5  10   8        4.68        7.05      0.93 o 
  -4  10   8      161.31      148.40      2.53 o 
  -3  10   8      829.99      825.73      6.12 o 
  -2  10   8       41.88       42.19      1.33 o 
  -1  10   8     2332.90     2330.38      8.39 o 
   0  10   8      174.05      165.04      2.13 o 
   1  10   8     2334.88     2345.42      8.78 o 
   2  10   8       41.96       45.65      1.60 o 
   3  10   8      827.28      843.43      5.99 o 
   4  10   8      162.46      156.92      3.06 o 
   5  10   8        4.72        6.65      0.67 o 
  -4  11   8       24.26       23.69      1.20 o 
  -3  11   8      129.88      127.77      2.80 o 
  -2  11   8      194.43      195.92      3.06 o 
  -1  11   8      172.85      167.30      2.80 o 
   0  11   8      163.64      154.52      2.53 o 
   1  11   8      171.91      167.97      2.80 o 
   2  11   8      194.85      198.85      2.93 o 
   3  11   8      129.28      130.03      2.53 o 
   4  11   8       25.00       24.62      1.33 o 
  -4  12   8      121.70      122.98      2.13 o 
  -3  12   8      347.84      332.87      3.99 o 
  -2  12   8       78.25       81.99      2.13 o 
  -1  12   8       91.84       94.10      2.13 o 
   0  12   8      161.35      141.21      2.40 o 
   1  12   8       94.46       98.49      2.26 o 
   2  12   8       77.21       82.25      2.00 o 
   3  12   8      347.46      337.00      4.13 o 
   4  12   8      121.29      124.05      2.40 o 
  -3  13   8      102.48      104.48      2.53 o 
  -2  13   8       39.96       38.07      1.33 o 
  -1  13   8      100.76      103.95      2.40 o 
   0  13   8        4.27        3.99      0.67 o 
   1  13   8      101.55      107.81      2.13 o 
   2  13   8       39.48       38.73      1.73 o 
   3  13   8      102.23      105.94      2.93 o 
  -3  14   8      108.20      108.74      2.26 o 
  -2  14   8       59.17       66.55      1.46 o 
  -1  14   8      121.52      133.76      2.13 o 
   0  14   8      182.64      186.07      2.66 o 
   1  14   8      122.68      135.49      2.26 o 
   2  14   8       58.56       66.55      1.73 o 
   3  14   8      107.97      113.80      2.13 o 
  -2  15   8      111.27      111.27      2.26 o 
  -1  15   8       12.23       16.50      0.80 o 
   0  15   8      352.28      352.04      4.13 o 
   1  15   8       12.00       15.97      0.80 o 
   2  15   8      111.32      117.52      2.40 o 
   1   0   9      227.75      213.62      2.13 o 
   2   0   9      851.67      900.40      5.59 o 
   3   0   9      258.82      208.56      3.06 o 
   4   0   9      203.63      203.77      2.80 o 
   5   0   9       22.38       21.16      1.86 o 
  -5   1   9       18.66       15.71      1.20 o 
  -4   1   9       19.56       23.16      1.06 o 
  -3   1   9       47.44       39.13      1.46 o 
  -2   1   9      388.35      413.66      3.06 o 
  -1   1   9      339.08      355.63      2.53 o 
   0   1   9        0.28        0.67      0.27 o 
   1   1   9      335.53      347.38      2.53 o 
   2   1   9      384.40      412.73      3.06 o 
   3   1   9       48.46       42.06      1.46 o 
   4   1   9       18.90       21.30      0.93 o 
   5   1   9       19.17       17.30      1.73 o 
  -6   2   9        0.21        5.32      1.73 o 
  -5   2   9      124.53      112.47      2.53 o 
  -4   2   9      158.47      157.72      2.40 o 
  -3   2   9      527.29      519.87      4.66 o 
  -2   2   9      107.83      101.69      1.73 o 
  -1   2   9     5054.37     5082.14     11.71 o 
   0   2   9      398.27      418.72      2.80 o 
   1   2   9     5048.19     5099.84     11.05 o 
   2   2   9      109.07      105.68      1.73 o 
   3   2   9      528.09      511.89      4.79 o 
   4   2   9      160.44      163.04      2.53 o 
   5   2   9      124.80      116.73      3.73 o 
   6   2   9        0.22        2.53      1.20 o 
  -6   3   9        9.23       20.63      2.53 o 
  -5   3   9      156.31      151.86      2.93 o 
  -4   3   9      526.39      545.69      4.39 o 
  -3   3   9       70.58       70.67      1.73 o 
  -2   3   9      442.90      492.72      3.73 o 
  -1   3   9      416.58      446.01      2.93 o 
   0   3   9      695.21      763.04      3.19 o 
   1   3   9      412.47      442.41      2.93 o 
   2   3   9      441.34      491.66      3.86 o 
   3   3   9       69.57       68.81      1.60 o 
   4   3   9      529.60      553.15      4.79 o 
   5   3   9      155.93      164.91      4.66 o 
   6   3   9        9.02       14.37      1.46 o 
  -6   4   9       67.56       71.47      2.80 o 
  -5   4   9       71.89       66.41      2.00 o 
  -4   4   9      241.00      232.25      3.59 o 
  -3   4   9       55.25       50.31      1.20 o 
  -2   4   9       50.64       56.03      1.33 o 
  -1   4   9       11.19       14.77      0.67 o 
   0   4   9      414.69      418.59      2.66 o 
   1   4   9       10.55       13.18      0.67 o 
   2   4   9       51.04       56.30      1.46 o 
   3   4   9       54.17       48.71      1.20 o 
   4   4   9      242.05      236.51      3.99 o 
   5   4   9       71.25       67.35      2.66 o 
   6   4   9       67.00       73.07      2.66 o 
  -6   5   9      130.27      144.94      4.92 o 
  -5   5   9        3.69        5.06      0.93 o 
  -4   5   9       43.84       37.00      1.46 o 
  -3   5   9       57.19       55.37      1.20 o 
  -2   5   9      254.91      271.12      3.46 o 
  -1   5   9      273.80      293.21      2.66 o 
   0   5   9       76.31       90.51      1.33 o 
   1   5   9      277.70      295.34      2.40 o 
   2   5   9      253.72      273.11      3.19 o 
   3   5   9       57.30       55.63      1.33 o 
   4   5   9       43.59       39.13      1.73 o 
   5   5   9        3.63        4.26      1.06 o 
   6   5   9      129.26      136.82      3.33 o 
  -6   6   9       63.89       82.25      5.32 o 
  -5   6   9      112.09      117.66      3.06 o 
  -4   6   9       29.46       29.95      1.46 o 
  -3   6   9       62.91       60.29      1.33 o 
  -2   6   9      273.83      297.47      3.99 o 
  -1   6   9      380.97      393.43      3.73 o 
   0   6   9      383.17      370.67      2.80 o 
   1   6   9      380.49      393.96      3.59 o 
   2   6   9      274.12      293.21      3.46 o 
   3   6   9       63.79       61.36      1.33 o 
   4   6   9       29.97       31.14      1.73 o 
   5   6   9      112.15      120.05      3.33 o 
   6   6   9       64.39       68.68      2.13 o 
  -6   7   9       20.74       11.18      1.46 o 
  -5   7   9       35.60       33.54      1.60 o 
  -4   7   9       75.36       70.41      2.00 o 
  -3   7   9      482.34      496.45      3.99 o 
  -2   7   9      169.54      162.64      2.00 o 
  -1   7   9      787.22      774.22      5.46 o 
   0   7   9        0.54        0.40      0.40 o 
   1   7   9      787.61      764.10      5.32 o 
   2   7   9      169.13      159.05      2.13 o 
   3   7   9      482.26      492.32      3.99 o 
   4   7   9       74.87       72.67      2.53 o 
   5   7   9       35.47       39.93      1.86 o 
   6   7   9       20.49       23.96      2.66 o 
  -5   8   9       23.89       19.96      1.46 o 
  -4   8   9       47.28       46.98      1.60 o 
  -3   8   9       72.83       73.60      1.73 o 
  -2   8   9       57.01       57.63      1.20 o 
  -1   8   9      325.32      346.85      2.53 o 
   0   8   9       10.04       11.85      0.67 o 
   1   8   9      325.96      348.58      2.80 o 
   2   8   9       55.95       57.76      1.46 o 
   3   8   9       72.78       74.67      2.00 o 
   4   8   9       47.59       46.32      2.00 o 
   5   8   9       24.16       21.69      1.33 o 
  -5   9   9      104.92       99.69      2.40 o 
  -4   9   9      148.22      144.41      2.80 o 
  -3   9   9       24.67       24.89      1.06 o 
  -2   9   9      439.98      430.03      3.86 o 
  -1   9   9      102.91      104.88      1.60 o 
   0   9   9       71.65       65.75      1.46 o 
   1   9   9      103.86      106.61      1.73 o 
   2   9   9      441.32      443.34      5.59 o 
   3   9   9       25.19       25.29      1.20 o 
   4   9   9      149.40      143.61      3.33 o 
   5   9   9      105.21      109.80      2.26 o 
  -5  10   9      158.75      155.72      2.80 o 
  -4  10   9      625.87      613.17      5.46 o 
  -3  10   9      139.82      143.34      2.40 o 
  -2  10   9       64.51       68.68      1.73 o 
  -1  10   9     1459.84     1474.84      7.85 o 
   0  10   9     1517.06     1550.04      8.39 o 
   1  10   9     1460.48     1474.04      8.39 o 
   2  10   9       65.43       68.15      2.13 o 
   3  10   9      139.45      151.33      2.66 o 
   4  10   9      627.26      636.86      5.72 o 
   5  10   9      159.09      155.46      2.80 o 
  -4  11   9       73.10       82.65      2.40 o 
  -3  11   9       27.20       27.28      1.33 o 
  -2  11   9      154.01      147.07      2.40 o 
  -1  11   9       19.10       18.77      1.06 o 
   0  11   9      281.32      258.61      3.46 o 
   1  11   9       19.14       19.43      1.20 o 
   2  11   9      153.44      148.93      2.93 o 
   3  11   9       26.25       26.22      1.20 o 
   4  11   9       73.42       79.46      1.73 o 
  -4  12   9      114.24      104.88      2.26 o 
  -3  12   9      169.16      169.17      2.93 o 
  -2  12   9      462.84      461.04      4.79 o 
  -1  12   9      275.45      274.44      3.73 o 
   0  12   9        0.09        0.40      0.67 o 
   1  12   9      277.05      278.70      3.86 o 
   2  12   9      462.72      477.28      4.79 o 
   3  12   9      172.00      170.90      3.06 o 
   4  12   9      115.69      108.74      2.53 o 
  -3  13   9      118.23      122.05      2.40 o 
  -2  13   9      152.86      158.78      2.53 o 
  -1  13   9       62.33       60.03      1.73 o 
   0  13   9        7.37        7.85      0.80 o 
   1  13   9       63.01       63.89      1.73 o 
   2  13   9      153.66      169.70      2.80 o 
   3  13   9      120.03      125.11      3.06 o 
  -3  14   9       75.42       78.26      2.53 o 
  -2  14   9       68.44       73.74      1.60 o 
  -1  14   9       13.15       14.64      0.80 o 
   0  14   9       89.82       84.65      1.86 o 
   1  14   9       13.06       14.64      0.80 o 
   2  14   9       67.47       74.80      1.60 o 
   3  14   9       75.93       84.25      1.73 o 
  -1  15   9       36.11       32.87      1.06 o 
   0  15   9      153.71      146.14      2.13 o 
   1  15   9       36.42       38.46      1.33 o 
   2  15   9       88.23       87.44      2.66 o 
   0   0  10     1207.61     1168.05      7.72 o 
   1   0  10     1074.71     1045.87      4.66 o 
   2   0  10       78.91       77.99      1.46 o 
   3   0  10     1306.20     1283.31      8.39 o 
   4   0  10      498.20      487.53      4.53 o 
   5   0  10        3.34        3.46      0.93 o 
  -5   1  10       47.35       42.19      1.86 o 
  -4   1  10      392.43      382.25      3.73 o 
  -3   1  10      238.75      234.78      3.59 o 
  -2   1  10      172.10      178.48      2.26 o 
  -1   1  10       59.58       65.22      1.20 o 
   0   1  10       39.09       26.89      0.80 o 
   1   1  10       61.04       69.88      1.20 o 
   2   1  10      170.91      177.28      2.26 o 
   3   1  10      239.24      232.39      3.46 o 
   4   1  10      393.74      387.04      3.99 o 
   5   1  10       47.85       46.32      2.53 o 
  -6   2  10        6.59        9.45      1.73 o 
  -5   2  10       71.12       62.42      2.13 o 
  -4   2  10      216.55      194.99      2.40 o 
  -3   2  10      209.17      209.36      2.80 o 
  -2   2  10      672.10      639.66      4.79 o 
  -1   2  10     1525.37     1522.62      7.05 o 
   0   2  10     1628.61     1723.73      7.05 o 
   1   2  10     1525.62     1500.53      6.39 o 
   2   2  10      669.06      633.94      4.39 o 
   3   2  10      210.71      209.49      2.66 o 
   4   2  10      215.28      198.71      2.80 o 
   5   2  10       69.81       63.49      2.80 o 
   6   2  10        6.96        7.32      1.20 o 
  -6   3  10       14.39       16.64      2.00 o 
  -5   3  10        4.86        4.26      0.80 o 
  -4   3  10       49.50       36.73      1.20 o 
  -3   3  10       51.27       53.11      1.20 o 
  -2   3  10       90.40      104.21      1.73 o 
  -1   3  10      602.23      615.57      3.86 o 
   0   3  10     1321.27     1399.77      5.46 o 
   1   3  10      600.66      616.77      3.99 o 
   2   3  10       88.63       97.96      1.86 o 
   3   3  10       51.25       52.97      1.33 o 
   4   3  10       49.07       35.54      1.60 o 
   5   3  10        4.83        4.26      0.93 o 
   6   3  10       14.17       12.51      1.33 o 
  -6   4  10       39.17       47.78      2.93 o 
  -5   4  10        6.50        8.52      1.06 o 
  -4   4  10      657.17      632.07      5.99 o 
  -3   4  10      218.62      228.79      2.40 o 
  -2   4  10      207.50      235.98      2.66 o 
  -1   4  10       60.51       62.42      1.20 o 
   0   4  10        0.02        1.20      0.27 o 
   1   4  10       60.08       58.96      1.20 o 
   2   4  10      206.63      231.05      3.06 o 
   3   4  10      221.31      232.52      2.53 o 
   4   4  10      655.32      638.46      6.65 o 
   5   4  10        6.77       10.38      1.73 o 
   6   4  10       39.25       48.85      2.13 o 
  -6   5  10       38.82       35.14      3.99 o 
  -5   5  10       97.79       96.36      2.53 o 
  -4   5  10      252.82      247.03      3.73 o 
  -3   5  10      101.02      108.07      1.73 o 
  -2   5  10       52.34       49.64      1.46 o 
  -1   5  10      178.33      181.68      2.40 o 
   0   5  10      299.34      319.03      3.06 o 
   1   5  10      176.93      177.68      2.53 o 
   2   5  10       52.95       48.58      1.33 o 
   3   5  10      101.80      111.14      1.86 o 
   4   5  10      250.80      256.74      4.26 o 
   5   5  10       96.75       97.43      3.99 o 
   6   5  10       39.05       34.74      1.46 o 
  -6   6  10       11.08       22.76      4.26 o 
  -5   6  10       48.42       51.64      2.00 o 
  -4   6  10      219.95      227.33      3.59 o 
  -3   6  10      680.73      673.47      4.26 o 
  -2   6  10      512.98      498.71      3.46 o 
  -1   6  10      656.37      647.78      4.79 o 
   0   6  10      293.53      291.35      3.06 o 
   1   6  10      654.85      634.60      4.79 o 
   2   6  10      512.82      505.10      3.73 o 
   3   6  10      680.58      673.87      4.39 o 
   4   6  10      218.24      224.13      3.86 o 
   5   6  10       48.87       51.77      2.26 o 
   6   6  10       10.82        9.85      1.20 o 
  -6   7  10       36.64       24.09      2.00 o 
  -5   7  10       71.02       65.48      2.40 o 
  -4   7  10      234.38      222.27      3.46 o 
  -3   7  10      115.44      110.07      2.40 o 
  -2   7  10      148.89      145.74      1.86 o 
  -1   7  10      141.34      149.87      1.86 o 
   0   7  10      579.39      587.22      5.06 o 
   1   7  10      141.97      149.33      1.86 o 
   2   7  10      149.62      145.87      1.86 o 
   3   7  10      117.95      110.20      2.66 o 
   4   7  10      235.38      226.93      4.26 o 
   5   7  10       70.47       69.88      2.40 o 
  -5   8  10        2.82        0.27      0.80 o 
  -4   8  10       89.60       86.51      2.26 o 
  -3   8  10      300.22      301.46      3.59 o 
  -2   8  10      426.79      407.41      3.19 o 
  -1   8  10        8.43        9.98      0.53 o 
   0   8  10      121.78      109.14      1.73 o 
   1   8  10        7.99       10.25      0.53 o 
   2   8  10      430.58      407.27      3.73 o 
   3   8  10      301.27      303.99      3.99 o 
   4   8  10       87.98       86.38      2.66 o 
   5   8  10        2.65        3.19      0.67 o 
  -5   9  10      179.81      175.02      2.80 o 
  -4   9  10      212.63      197.25      3.19 o 
  -3   9  10       89.81       83.05      1.86 o 
  -2   9  10      404.52      390.77      3.59 o 
  -1   9  10      302.93      298.53      2.80 o 
   0   9  10      266.53      276.71      2.80 o 
   1   9  10      303.10      299.73      3.06 o 
   2   9  10      404.24      402.22      5.46 o 
   3   9  10       89.23       86.11      2.26 o 
   4   9  10      210.67      203.64      3.46 o 
   5   9  10      179.91      181.68      2.80 o 
  -5  10  10       27.93       25.82      1.20 o 
  -4  10  10      532.27      529.72      4.92 o 
  -3  10  10      459.06      459.05      4.13 o 
  -2  10  10      434.03      426.04      4.26 o 
  -1  10  10      239.15      250.62      3.06 o 
   0  10  10       55.36       57.10      1.73 o 
   1  10  10      238.26      248.36      3.33 o 
   2  10  10      434.31      438.68      5.06 o 
   3  10  10      459.86      466.24      4.79 o 
   4  10  10      534.18      545.29      5.32 o 
   5  10  10       28.14       28.35      1.46 o 
  -4  11  10        4.24        5.06      0.67 o 
  -3  11  10       41.91       34.60      1.46 o 
  -2  11  10       87.37       83.58      2.00 o 
  -1  11  10      155.07      156.79      2.80 o 
   0  11  10       14.08       11.18      0.93 o 
   1  11  10      151.67      150.53      2.66 o 
   2  11  10       88.35       89.04      2.26 o 
   3  11  10       42.06       36.34      1.60 o 
   4  11  10        4.24        5.32      0.80 o 
  -4  12  10       42.05       46.72      2.00 o 
  -3  12  10       18.46       19.57      1.20 o 
  -2  12  10      193.09      189.00      3.46 o 
  -1  12  10      196.22      198.98      3.06 o 
   0  12  10       76.51       89.97      2.13 o 
   1  12  10      195.82      198.05      3.19 o 
   2  12  10      192.31      194.72      2.93 o 
   3  12  10       18.12       16.37      1.06 o 
   4  12  10       41.24       41.79      1.60 o 
  -3  13  10       26.66       26.09      1.06 o 
  -2  13  10       83.47       84.52      2.00 o 
  -1  13  10      171.79      161.45      2.53 o 
   0  13  10       70.02       73.20      1.86 o 
   1  13  10      170.93      164.11      2.40 o 
   2  13  10       82.76       85.05      1.73 o 
   3  13  10       25.90       24.36      1.33 o 
  -2  14  10       29.69       33.54      1.06 o 
  -1  14  10       57.27       60.16      1.33 o 
   0  14  10        9.23       10.12      0.80 o 
   1  14  10       56.79       59.23      1.33 o 
   2  14  10       29.05       33.54      1.20 o 
  -1  15  10       34.32       33.27      1.20 o 
   0  15  10       18.75       19.30      0.80 o 
   1  15  10       34.41       35.14      1.20 o 
   1   0  11     2611.19     2585.66      7.45 o 
   2   0  11     2139.30     2002.30      8.39 o 
   3   0  11       39.35       38.60      1.20 o 
   4   0  11      852.28      795.91      6.79 o 
   5   0  11        6.80        5.59      0.93 o 
   6   0  11       71.40      102.88      5.32 o 
  -6   1  11       59.89       57.10      3.59 o 
  -5   1  11      221.12      215.62      3.73 o 
  -4   1  11      686.34      662.02      5.46 o 
  -3   1  11      413.27      410.87      3.46 o 
  -2   1  11      428.52      405.01      3.46 o 
  -1   1  11     1282.24     1261.75      5.86 o 
   0   1  11      954.68      965.08      4.39 o 
   1   1  11     1282.16     1250.31      5.86 o 
   2   1  11      427.88      410.60      3.73 o 
   3   1  11      414.62      409.94      3.59 o 
   4   1  11      684.89      672.27      6.52 o 
   5   1  11      219.09      215.75      5.06 o 
   6   1  11       59.86       74.53      4.13 o 
  -5   2  11        1.94        2.13      0.80 o 
  -4   2  11       72.60       71.21      1.73 o 
  -3   2  11      643.66      627.42      3.73 o 
  -2   2  11      418.68      411.67      3.86 o 
  -1   2  11      779.88      784.73      4.39 o 
   0   2  11      785.20      851.42      4.79 o 
   1   2  11      786.01      795.65      4.79 o 
   2   2  11      419.17      415.93      3.86 o 
   3   2  11      647.08      624.09      4.13 o 
   4   2  11       73.65       71.34      2.53 o 
   5   2  11        2.05        1.86      0.93 o 
   6   2  11      392.25      368.94      9.18 o 
  -6   3  11       22.33      123.11      5.72 o 
  -5   3  11       11.52       13.31      1.06 o 
  -4   3  11       29.50       19.96      1.06 o 
  -3   3  11       82.98       89.04      1.46 o 
  -2   3  11      296.71      287.89      3.19 o 
  -1   3  11      320.93      363.62      2.80 o 
   0   3  11        0.02        0.93      0.27 o 
   1   3  11      317.26      358.43      2.93 o 
   2   3  11      296.14      281.23      3.46 o 
   3   3  11       83.64       90.51      1.60 o 
   4   3  11       30.34       24.22      1.46 o 
   5   3  11       11.54       10.91      1.06 o 
   6   3  11       22.05       18.37      1.46 o 
  -6   4  11       11.74       84.78      4.66 o 
  -5   4  11       54.15       56.57      2.00 o 
  -4   4  11      145.70      146.67      2.66 o 
  -3   4  11       80.38       77.86      1.46 o 
  -2   4  11      116.42      127.64      2.13 o 
  -1   4  11       68.88       67.08      1.46 o 
   0   4  11       22.48       14.51      0.67 o 
   1   4  11       68.72       65.08      1.46 o 
   2   4  11      115.15      125.24      2.40 o 
   3   4  11       80.11       77.20      1.60 o 
   4   4  11      146.11      150.93      3.33 o 
   5   4  11       53.38       52.71      3.73 o 
   6   4  11       12.47       11.85      1.20 o 
  -6   5  11        5.64       47.38      3.19 o 
  -5   5  11       60.18       61.22      2.00 o 
  -4   5  11      198.86      194.45      3.19 o 
  -3   5  11      173.97      168.63      2.13 o 
  -2   5  11      112.70      105.28      1.60 o 
  -1   5  11      856.42      900.40      6.12 o 
   0   5  11       72.10       63.75      1.60 o 
   1   5  11      852.86      880.96      6.26 o 
   2   5  11      111.72      102.75      1.46 o 
   3   5  11      175.62      170.76      2.40 o 
   4   5  11      198.90      192.06      3.73 o 
   5   5  11       59.13       58.16      3.06 o 
   6   5  11        5.59        5.19      0.80 o 
  -6   6  11       27.09       33.41      2.66 o 
  -5   6  11      109.14      101.69      2.66 o 
  -4   6  11       74.42       64.82      1.86 o 
  -3   6  11      117.00      104.75      1.73 o 
  -2   6  11      298.09      313.57      2.80 o 
  -1   6  11      299.10      302.79      3.59 o 
   0   6  11        0.73        1.60      0.53 o 
   1   6  11      300.68      292.81      3.46 o 
   2   6  11      300.02      317.30      2.93 o 
   3   6  11      116.50      105.41      1.86 o 
   4   6  11       75.29       65.08      2.13 o 
   5   6  11      107.90      105.41      3.33 o 
   6   6  11       27.37       31.81      1.46 o 
  -5   7  11      185.14      167.17      3.86 o 
  -4   7  11      161.82      164.11      2.80 o 
  -3   7  11      124.95      113.80      2.13 o 
  -2   7  11      470.20      437.89      3.33 o 
  -1   7  11      646.21      646.58      3.73 o 
   0   7  11       46.69       55.77      1.06 o 
   1   7  11      643.57      626.35      3.73 o 
   2   7  11      467.09      441.61      3.33 o 
   3   7  11      126.66      118.19      2.40 o 
   4   7  11      161.88      175.02      3.19 o 
   5   7  11      183.42      173.16      3.99 o 
  -5   8  11       12.76       15.71      1.60 o 
  -4   8  11       24.18       20.90      1.20 o 
  -3   8  11      163.95      155.32      2.66 o 
  -2   8  11      236.58      226.80      2.93 o 
  -1   8  11      624.57      630.61      3.73 o 
   0   8  11      115.28      124.05      1.60 o 
   1   8  11      626.52      625.82      3.99 o 
   2   8  11      234.71      225.60      2.80 o 
   3   8  11      164.02      162.38      3.19 o 
   4   8  11       24.12       23.29      1.46 o 
   5   8  11       13.10       18.37      1.20 o 
  -5   9  11       50.51       48.31      1.86 o 
  -4   9  11      198.65      198.98      3.19 o 
  -3   9  11      132.85      130.97      2.66 o 
  -2   9  11      205.88      206.43      2.80 o 
  -1   9  11      782.65      788.20      5.32 o 
   0   9  11      200.38      203.50      2.40 o 
   1   9  11      784.97      786.20      6.26 o 
   2   9  11      206.64      218.94      3.86 o 
   3   9  11      132.61      136.69      3.06 o 
   4   9  11      199.36      212.95      3.33 o 
   5   9  11       51.93       47.38      1.46 o 
  -4  10  11      769.43      777.28      5.99 o 
  -3  10  11      127.75      120.98      2.53 o 
  -2  10  11      686.25      697.96      5.06 o 
  -1  10  11      239.47      248.76      2.93 o 
   0  10  11      284.41      271.12      3.59 o 
   1  10  11      238.59      250.75      3.59 o 
   2  10  11      687.11      713.40      6.26 o 
   3  10  11      129.59      126.71      2.93 o 
   4  10  11      770.66      816.94      8.25 o 
  -4  11  11      127.39      124.31      2.53 o 
  -3  11  11       26.41       24.49      1.46 o 
  -2  11  11      143.55      137.36      2.66 o 
  -1  11  11      289.39      284.16      3.46 o 
   0  11  11      116.84      122.45      2.40 o 
   1  11  11      290.45      292.55      3.59 o 
   2  11  11      142.84      148.27      2.80 o 
   3  11  11       26.24       24.49      1.33 o 
   4  11  11      128.93      125.24      2.53 o 
  -4  12  11        1.14        0.80      0.67 o 
  -3  12  11      102.15      106.08      2.66 o 
  -2  12  11       25.36       24.22      1.20 o 
  -1  12  11      123.84      127.11      2.40 o 
   0  12  11       87.48       80.26      1.86 o 
   1  12  11      122.18      127.51      2.40 o 
   2  12  11       25.52       23.69      1.06 o 
   3  12  11      103.26      109.54      2.26 o 
   4  12  11        1.06        1.46      0.53 o 
  -3  13  11      238.68      243.03      3.59 o 
  -2  13  11        3.15        3.86      0.67 o 
  -1  13  11       63.20       64.55      1.60 o 
   0  13  11       28.83       25.55      1.06 o 
   1  13  11       63.20       64.68      1.60 o 
   2  13  11        3.00        3.86      0.53 o 
   3  13  11      238.03      246.49      3.33 o 
  -2  14  11       78.69       77.46      1.86 o 
  -1  14  11      122.44      111.80      1.46 o 
   0  14  11        2.35        1.46      0.40 o 
   1  14  11      120.95      113.93      1.73 o 
   2  14  11       79.21       80.26      2.00 o 
   0  15  11       16.23       14.37      1.06 o 
   0   0  12       49.79       38.33      1.33 o 
   1   0  12       68.70       81.19      1.60 o 
   2   0  12      248.43      235.45      2.93 o 
   3   0  12        0.03        2.13      0.53 o 
   4   0  12      217.16      228.66      4.13 o 
   5   0  12      166.92      166.24      4.39 o 
   6   0  12       48.36       80.66      4.39 o 
  -6   1  12        8.95       52.84      4.26 o 
  -5   1  12       53.87       48.98      2.26 o 
  -4   1  12       38.05       44.32      1.46 o 
  -3   1  12      678.39      656.43      3.86 o 
  -2   1  12      182.36      171.96      2.40 o 
  -1   1  12      816.56      827.59      4.53 o 
   0   1  12       41.93       34.60      0.93 o 
   1   1  12      817.84      828.79      4.53 o 
   2   1  12      182.12      177.15      2.53 o 
   3   1  12      677.44      651.51      4.79 o 
   4   1  12       38.49       44.32      1.86 o 
   5   1  12       54.85       46.85      2.40 o 
   6   1  12        8.94       22.36      2.53 o 
  -6   2  12        7.00       55.50      4.13 o 
  -5   2  12       24.39       27.15      1.60 o 
  -4   2  12      351.39      354.57      4.13 o 
  -3   2  12       16.46       15.04      0.67 o 
  -2   2  12      517.51      564.46      5.06 o 
  -1   2  12       29.71       28.62      0.93 o 
   0   2  12       11.35       13.44      0.80 o 
   1   2  12       30.07       29.55      0.93 o 
   2   2  12      513.98      548.09      4.92 o 
   3   2  12       16.71       16.50      0.80 o 
   4   2  12      353.47      356.30      5.46 o 
   5   2  12       24.49       24.62      1.60 o 
   6   2  12        6.88        8.25      1.46 o 
  -6   3  12        4.67       66.15      4.13 o 
  -5   3  12       28.60       23.42      1.60 o 
  -4   3  12        1.71        0.53      0.67 o 
  -3   3  12      254.21      266.99      2.66 o 
  -2   3  12      741.01      692.23      5.32 o 
  -1   3  12      127.94      125.91      2.00 o 
   0   3  12       33.99       20.63      0.93 o 
   1   3  12      127.00      126.57      1.86 o 
   2   3  12      740.56      688.24      5.99 o 
   3   3  12      255.58      261.67      2.66 o 
   4   3  12        1.59        0.93      0.80 o 
   5   3  12       28.50       22.63      1.46 o 
   6   3  12        4.81        4.66      0.93 o 
  -6   4  12       62.23      109.67      4.39 o 
  -5   4  12       31.69       27.82      1.33 o 
  -4   4  12       88.91       96.36      2.13 o 
  -3   4  12      145.82      151.33      2.13 o 
  -2   4  12      155.38      152.26      2.00 o 
  -1   4  12      947.12      975.20      6.39 o 
   0   4  12      443.67      440.42      3.73 o 
   1   4  12      950.53      969.07      5.86 o 
   2   4  12      153.68      145.61      2.26 o 
   3   4  12      144.58      146.94      2.53 o 
   4   4  12       88.83       95.96      2.40 o 
   5   4  12       31.24       28.08      1.73 o 
   6   4  12       62.39       64.55      2.00 o 
  -6   5  12        9.33       19.03      2.00 o 
  -5   5  12      240.62      243.83      3.59 o 
  -4   5  12      121.06      129.77      2.66 o 
  -3   5  12      136.18      140.42      2.00 o 
  -2   5  12       90.49       89.97      1.33 o 
  -1   5  12        6.41       11.71      0.93 o 
   0   5  12      163.62      147.34      2.40 o 
   1   5  12        6.61       12.38      0.93 o 
   2   5  12       91.01       89.97      1.46 o 
   3   5  12      135.05      134.96      2.26 o 
   4   5  12      120.42      128.84      3.06 o 
   5   5  12      238.13      255.41      7.32 o 
   6   5  12        9.20       10.12      0.93 o 
  -5   6  12       30.61       31.68      1.73 o 
  -4   6  12      141.45      130.30      2.66 o 
  -3   6  12      297.45      295.07      3.19 o 
  -2   6  12      165.01      164.64      2.00 o 
  -1   6  12       80.03       82.79      1.46 o 
   0   6  12       93.37       99.29      1.60 o 
   1   6  12       78.26       79.33      1.33 o 
   2   6  12      164.16      167.70      2.13 o 
   3   6  12      297.75      292.68      4.53 o 
   4   6  12      141.40      129.64      2.93 o 
   5   6  12       29.96       28.08      2.13 o 
  -5   7  12       39.18       34.07      1.73 o 
  -4   7  12      230.15      244.23      3.73 o 
  -3   7  12       99.82       89.97      2.00 o 
  -2   7  12      185.24      186.20      2.26 o 
  -1   7  12      276.14      275.91      2.66 o 
   0   7  12      118.88      113.93      1.60 o 
   1   7  12      275.49      269.52      2.40 o 
   2   7  12      185.19      191.66      2.26 o 
   3   7  12       99.77       92.10      2.53 o 
   4   7  12      231.16      241.57      3.59 o 
   5   7  12       38.43       33.01      1.46 o 
  -5   8  12       27.01       27.02      1.46 o 
  -4   8  12      272.70      255.15      3.46 o 
  -3   8  12       45.10       44.59      1.73 o 
  -2   8  12      106.53      110.74      2.26 o 
  -1   8  12      225.14      237.18      2.66 o 
   0   8  12      684.90      651.11      3.86 o 
   1   8  12      222.02      232.92      2.40 o 
   2   8  12      105.64      110.87      2.26 o 
   3   8  12       44.68       47.38      1.73 o 
   4   8  12      273.43      268.59      3.86 o 
   5   8  12       26.77       25.69      1.46 o 
  -5   9  12       62.71       65.75      1.86 o 
  -4   9  12      133.69      142.55      2.66 o 
  -3   9  12      301.72      298.14      3.73 o 
  -2   9  12       20.06       18.77      1.06 o 
  -1   9  12      176.07      169.70      2.53 o 
   0   9  12      257.38      257.14      3.06 o 
   1   9  12      175.58      172.89      2.66 o 
   2   9  12       20.51       20.10      1.33 o 
   3   9  12      302.69      310.38      4.92 o 
   4   9  12      134.72      150.27      3.86 o 
   5   9  12       62.93       60.29      1.60 o 
  -4  10  12       17.83       17.70      0.93 o 
  -3  10  12       93.13       87.31      2.13 o 
  -2  10  12       71.88       70.94      1.60 o 
  -1  10  12      203.83      201.24      2.66 o 
   0  10  12      218.47      220.14      2.93 o 
   1  10  12      201.96      201.77      3.06 o 
   2  10  12       70.16       72.27      2.13 o 
   3  10  12       95.17       93.03      2.26 o 
   4  10  12       17.70       19.17      1.06 o 
  -4  11  12       26.08       23.16      1.06 o 
  -3  11  12        7.12        7.45      0.80 o 
  -2  11  12       29.61       29.41      1.20 o 
  -1  11  12       76.96       73.60      1.73 o 
   0  11  12      212.77      223.47      3.19 o 
   1  11  12       76.45       74.53      1.86 o 
   2  11  12       29.46       29.41      1.33 o 
   3  11  12        7.50        7.05      0.80 o 
   4  11  12       25.44       22.23      1.06 o 
  -3  12  12        3.18        2.13      0.53 o 
  -2  12  12       14.03       13.84      0.93 o 
  -1  12  12      126.70      124.58      2.40 o 
   0  12  12      463.66      467.17      4.39 o 
   1  12  12      128.65      130.17      2.40 o 
   2  12  12       14.63       13.84      0.80 o 
   3  12  12        3.46        3.06      0.67 o 
  -3  13  12       46.28       50.31      1.86 o 
  -2  13  12      146.15      139.35      2.13 o 
  -1  13  12       26.39       28.35      1.06 o 
   0  13  12       10.90       13.44      0.80 o 
   1  13  12       25.93       27.95      1.06 o 
   2  13  12      147.41      146.81      2.00 o 
   3  13  12       46.29       50.84      1.60 o 
  -2  14  12       28.39       25.16      1.33 o 
  -1  14  12      188.18      186.20      2.26 o 
   0  14  12       49.65       52.97      1.20 o 
   1  14  12      185.96      183.27      2.00 o 
   2  14  12       29.06       25.02      1.06 o 
   1   0  13     1706.74     1722.53      7.45 o 
   2   0  13      626.20      626.62      5.06 o 
   3   0  13       14.67       19.57      0.93 o 
   4   0  13      351.52      331.54      4.92 o 
   5   0  13      182.89      168.63      3.73 o 
   6   0  13      427.17      456.25      8.25 o 
  -6   1  13       94.56      124.84      4.66 o 
  -5   1  13       84.18       65.35      3.86 o 
  -4   1  13      914.46      915.97      7.05 o 
  -3   1  13      834.70      835.84      4.92 o 
  -2   1  13      832.34      822.67      5.86 o 
  -1   1  13     2766.12     2642.09      9.85 o 
   0   1  13     1183.02     1204.39      7.05 o 
   1   1  13     2770.91     2648.61      9.05 o 
   2   1  13      832.10      825.06      6.65 o 
   3   1  13      834.03      835.84      5.32 o 
   4   1  13      910.16      898.27      9.58 o 
   5   1  13       84.25       72.14      2.53 o 
   6   1  13       95.36       96.10      3.46 o 
  -6   2  13        1.72       25.55      2.80 o 
  -5   2  13        5.04        7.45      0.93 o 
  -4   2  13      113.14      115.53      2.40 o 
  -3   2  13      358.41      375.46      2.93 o 
  -2   2  13      138.55      126.31      2.13 o 
  -1   2  13      694.25      678.79      4.66 o 
   0   2  13      290.16      266.86      3.19 o 
   1   2  13      690.66      673.20      4.13 o 
   2   2  13      137.47      130.30      2.40 o 
   3   2  13      357.39      368.41      3.59 o 
   4   2  13      111.80      108.07      2.80 o 
   5   2  13        4.85        4.79      1.06 o 
  -6   3  13       13.73       37.80      2.80 o 
  -5   3  13       39.27       35.14      1.73 o 
  -4   3  13       80.70       87.31      2.26 o 
  -3   3  13       21.47       24.76      0.93 o 
  -2   3  13      126.94      121.12      1.60 o 
  -1   3  13       57.80       63.35      1.60 o 
   0   3  13      521.48      500.84      4.79 o 
   1   3  13       57.43       61.62      1.60 o 
   2   3  13      128.81      118.85      2.00 o 
   3   3  13       20.99       23.03      1.06 o 
   4   3  13       81.76       88.51      2.40 o 
   5   3  13       39.95       36.73      1.73 o 
   6   3  13       13.93       15.57      2.00 o 
  -6   4  13       10.70       20.63      2.00 o 
  -5   4  13       25.43       19.96      1.20 o 
  -4   4  13      166.59      159.85      2.66 o 
  -3   4  13      127.31      138.15      2.00 o 
  -2   4  13      221.19      225.73      2.13 o 
  -1   4  13        1.46        1.86      0.67 o 
   0   4  13      111.60      111.67      2.40 o 
   1   4  13        1.39        1.86      0.53 o 
   2   4  13      222.12      221.21      2.40 o 
   3   4  13      127.16      132.03      2.13 o 
   4   4  13      166.70      164.37      3.33 o 
   5   4  13       25.37       20.10      1.46 o 
   6   4  13       10.80       13.58      1.33 o 
  -5   5  13      114.96      112.33      2.53 o 
  -4   5  13      279.40      263.40      3.86 o 
  -3   5  13      176.37      189.66      2.66 o 
  -2   5  13      431.55      443.74      3.19 o 
  -1   5  13       79.12       85.98      1.46 o 
   0   5  13      141.41      149.33      2.40 o 
   1   5  13       78.84       85.71      1.33 o 
   2   5  13      431.33      441.48      3.19 o 
   3   5  13      175.95      186.87      3.73 o 
   4   5  13      279.76      265.53      4.53 o 
   5   5  13      115.06      116.59      3.06 o 
  -5   6  13        6.97        7.45      2.13 o 
  -4   6  13      618.27      606.39      5.86 o 
  -3   6  13      334.17      333.14      3.33 o 
  -2   6  13      270.64      238.38      2.40 o 
  -1   6  13      382.06      387.04      3.06 o 
   0   6  13      112.41      123.91      1.73 o 
   1   6  13      380.36      373.33      2.80 o 
   2   6  13      269.47      241.17      2.66 o 
   3   6  13      330.52      338.33      4.66 o 
   4   6  13      621.09      613.71      6.79 o 
   5   6  13        7.05        4.13      1.06 o 
  -5   7  13        3.67        6.79      0.80 o 
  -4   7  13      229.38      224.93      3.99 o 
  -3   7  13      498.39      476.75      4.39 o 
  -2   7  13      355.15      355.63      3.73 o 
  -1   7  13      278.28      257.94      2.66 o 
   0   7  13      203.38      195.39      2.26 o 
   1   7  13      276.99      251.55      2.26 o 
   2   7  13      353.83      363.62      3.99 o 
   3   7  13      501.50      487.53      5.19 o 
   4   7  13      231.26      233.18      3.86 o 
   5   7  13        3.66        5.19      0.80 o 
  -5   8  13       19.14       19.57      1.20 o 
  -4   8  13      308.82      287.75      3.73 o 
  -3   8  13      174.92      172.89      2.93 o 
  -2   8  13      581.30      564.86      5.46 o 
  -1   8  13       74.78       74.80      1.86 o 
   0   8  13       23.32       21.43      0.93 o 
   1   8  13       75.93       77.06      1.60 o 
   2   8  13      582.79      581.50      5.19 o 
   3   8  13      177.70      187.53      3.06 o 
   4   8  13      308.95      294.14      4.13 o 
   5   8  13       18.37       19.70      1.46 o 
  -5   9  13       51.53       58.43      3.33 o 
  -4   9  13      157.95      155.99      2.53 o 
  -3   9  13      168.11      164.64      2.66 o 
  -2   9  13      253.17      253.95      3.46 o 
  -1   9  13      374.28      379.86      3.86 o 
   0   9  13       76.91       78.66      1.86 o 
   1   9  13      375.70      389.84      3.86 o 
   2   9  13      253.85      265.26      3.86 o 
   3   9  13      168.58      169.83      3.46 o 
   4   9  13      157.93      165.17      3.73 o 
   5   9  13       52.75       60.96      1.86 o 
  -4  10  13      206.22      198.98      3.06 o 
  -3  10  13      106.42      106.21      2.13 o 
  -2  10  13      188.27      185.67      2.93 o 
  -1  10  13       37.84       36.20      1.20 o 
   0  10  13       11.17        8.92      0.80 o 
   1  10  13       37.91       37.93      1.46 o 
   2  10  13      186.06      190.19      3.19 o 
   3  10  13      106.73      112.33      2.40 o 
   4  10  13      205.52      200.18      2.93 o 
  -4  11  13       10.91        9.05      1.20 o 
  -3  11  13       49.18       48.31      1.60 o 
  -2  11  13       27.23       26.75      1.46 o 
  -1  11  13      126.02      132.16      2.40 o 
   0  11  13       22.46       22.23      1.06 o 
   1  11  13      126.41      132.16      2.40 o 
   2  11  13       26.63       27.02      1.33 o 
   3  11  13       49.02       50.04      1.60 o 
   4  11  13       10.90        9.45      0.93 o 
  -3  12  13        5.13        4.26      0.67 o 
  -2  12  13       16.33       17.83      1.33 o 
  -1  12  13       57.08       56.30      1.60 o 
   0  12  13        1.67        2.66      0.53 o 
   1  12  13       57.71       57.76      1.60 o 
   2  12  13       16.71       16.24      0.93 o 
   3  12  13        5.12        3.73      0.53 o 
  -2  13  13       49.59       50.18      1.73 o 
  -1  13  13      136.22      122.98      2.00 o 
   0  13  13      120.92      114.60      1.86 o 
   1  13  13      136.75      128.30      2.00 o 
   2  13  13       50.32       51.91      1.20 o 
  -1  14  13       37.49       41.13      1.20 o 
   0  14  13        9.02        8.39      0.53 o 
   1  14  13       37.43       39.26      0.93 o 
   0   0  14      433.04      473.56      6.12 o 
   1   0  14      107.73      106.34      2.00 o 
   2   0  14       63.44       71.74      1.46 o 
   3   0  14       75.27       74.80      1.46 o 
   4   0  14       31.24       28.62      1.46 o 
   5   0  14       89.32       93.97      2.80 o 
   6   0  14      229.13      230.92      5.59 o 
  -6   1  14        6.83        6.39      1.60 o 
  -5   1  14       84.70       95.03      4.26 o 
  -4   1  14      217.81      229.06      3.06 o 
  -3   1  14      882.08      888.68      5.06 o 
  -2   1  14      330.67      326.09      2.66 o 
  -1   1  14      299.68      297.47      3.06 o 
   0   1  14        6.62        5.32      0.67 o 
   1   1  14      300.66      299.33      3.19 o 
   2   1  14      329.78      324.22      2.93 o 
   3   1  14      881.91      879.90      5.86 o 
   4   1  14      219.06      223.47      3.86 o 
   5   1  14       85.68       93.70      2.66 o 
  -6   2  14       40.72       58.96      2.93 o 
  -5   2  14       34.52       44.85      3.46 o 
  -4   2  14      494.53      515.22      4.92 o 
  -3   2  14      328.31      326.35      3.06 o 
  -2   2  14       45.61       55.10      1.06 o 
  -1   2  14     1064.01     1054.25      6.26 o 
   0   2  14      105.04      103.68      2.13 o 
   1   2  14     1061.95     1049.73      6.12 o 
   2   2  14       45.91       56.70      1.20 o 
   3   2  14      327.31      322.76      3.19 o 
   4   2  14      496.94      513.48      5.72 o 
   5   2  14       33.91       41.66      1.86 o 
   6   2  14       40.68       56.57      2.93 o 
  -6   3  14      101.49      106.61      3.33 o 
  -5   3  14       19.75       24.36      3.99 o 
  -4   3  14      171.73      173.96      3.06 o 
  -3   3  14      153.80      155.06      2.53 o 
  -2   3  14      255.22      260.60      2.26 o 
  -1   3  14       95.68       94.63      2.13 o 
   0   3  14       29.00       38.07      1.46 o 
   1   3  14       95.42       93.83      2.00 o 
   2   3  14      252.17      255.15      2.40 o 
   3   3  14      152.13      148.67      2.26 o 
   4   3  14      171.78      182.34      3.33 o 
   5   3  14       20.08       17.70      1.20 o 
   6   3  14      101.55       88.38      2.93 o 
  -5   4  14       95.27       93.57      2.40 o 
  -4   4  14        3.14        7.85      2.80 o 
  -3   4  14       41.94       38.07      1.33 o 
  -2   4  14      191.83      196.58      2.26 o 
  -1   4  14       80.55       92.63      1.60 o 
   0   4  14        3.79        1.73      0.53 o 
   1   4  14       80.76       97.03      1.60 o 
   2   4  14      189.61      194.72      2.00 o 
   3   4  14       42.05       38.46      1.60 o 
   4   4  14        3.14        3.46      0.80 o 
   5   4  14       95.46       98.62      2.93 o 
  -5   5  14       25.21       28.08      2.00 o 
  -4   5  14       69.09       70.41      2.53 o 
  -3   5  14      355.50      333.81      3.59 o 
  -2   5  14      402.54      394.50      3.19 o 
  -1   5  14      142.06      151.33      1.86 o 
   0   5  14      687.64      683.05      3.86 o 
   1   5  14      141.89      153.19      2.00 o 
   2   5  14      403.59      398.36      3.19 o 
   3   5  14      355.43      339.00      4.92 o 
   4   5  14       68.18       69.08      2.66 o 
   5   5  14       25.14       24.76      1.33 o 
  -5   6  14       43.51       42.06      1.46 o 
  -4   6  14       92.20       90.51      2.66 o 
  -3   6  14      378.50      389.17      3.86 o 
  -2   6  14      226.74      211.89      2.66 o 
  -1   6  14       57.41       61.36      1.33 o 
   0   6  14       54.58       64.55      1.33 o 
   1   6  14       57.57       63.22      1.33 o 
   2   6  14      226.90      214.42      2.93 o 
   3   6  14      378.73      391.57      5.46 o 
   4   6  14       91.12       94.10      2.93 o 
   5   6  14       42.02       41.13      1.60 o 
  -5   7  14      120.57      114.20      2.26 o 
  -4   7  14      137.42      137.75      2.66 o 
  -3   7  14      236.04      233.58      2.93 o 
  -2   7  14      161.15      157.99      2.80 o 
  -1   7  14      246.23      246.89      2.66 o 
   0   7  14      100.91      107.41      1.86 o 
   1   7  14      241.85      243.43      2.40 o 
   2   7  14      161.46      158.12      2.80 o 
   3   7  14      236.28      236.38      3.59 o 
   4   7  14      136.73      137.49      2.80 o 
   5   7  14      120.12      125.51      3.33 o 
  -5   8  14      297.52      294.81      5.19 o 
  -4   8  14      291.24      286.56      4.13 o 
  -3   8  14      109.31      105.41      2.40 o 
  -2   8  14      275.71      270.05      3.59 o 
  -1   8  14      390.37      379.46      4.26 o 
   0   8  14      521.53      535.85      4.92 o 
   1   8  14      389.17      381.85      3.59 o 
   2   8  14      274.73      274.58      3.46 o 
   3   8  14      109.63      108.61      2.26 o 
   4   8  14      293.21      294.81      3.86 o 
   5   8  14      298.94      324.75      4.66 o 
  -4   9  14      286.91      288.82      3.86 o 
  -3   9  14       43.12       40.86      1.46 o 
  -2   9  14       43.43       41.26      1.46 o 
  -1   9  14      595.87      609.85      5.06 o 
   0   9  14      774.28      773.02      5.32 o 
   1   9  14      594.17      613.44      4.79 o 
   2   9  14       43.27       44.45      1.46 o 
   3   9  14       42.31       42.59      1.73 o 
   4   9  14      287.94      293.74      4.26 o 
  -4  10  14       20.65       19.30      1.20 o 
  -3  10  14       34.65       33.67      1.20 o 
  -2  10  14        0.77        0.27      0.67 o 
  -1  10  14      217.69      224.67      3.19 o 
   0  10  14      135.68      147.74      2.40 o 
   1  10  14      218.83      227.59      2.93 o 
   2  10  14        1.02        1.60      0.67 o 
   3  10  14       34.85       37.53      1.46 o 
   4  10  14       21.15       19.83      0.93 o 
  -3  11  14       42.12       38.46      1.46 o 
  -2  11  14       33.64       27.95      1.33 o 
  -1  11  14       89.22       87.98      2.26 o 
   0  11  14       31.69       38.20      1.33 o 
   1  11  14       89.53       87.31      1.86 o 
   2  11  14       34.13       30.21      1.20 o 
   3  11  14       43.93       43.26      1.33 o 
  -3  12  14       48.99       52.97      1.73 o 
  -2  12  14       15.39       16.50      1.06 o 
  -1  12  14      237.57      237.44      3.06 o 
   0  12  14      126.29      122.71      2.00 o 
   1  12  14      239.51      246.09      2.93 o 
   2  12  14       15.60       17.30      0.80 o 
   3  12  14       49.37       55.10      1.33 o 
  -2  13  14       23.44       23.42      0.93 o 
  -1  13  14        0.33        0.27      0.53 o 
   0  13  14        9.71       10.12      0.67 o 
   1  13  14        0.26        0.00      0.40 o 
   2  13  14       23.52       24.76      0.80 o 
  -1  14  14       29.92       29.41      1.60 o 
   0  14  14      106.41      111.93      2.00 o 
   1  14  14       29.82       33.14      2.66 o 
   1   0  15      436.77      431.10      3.33 o 
   2   0  15     1483.58     1414.01      6.12 o 
   3   0  15       79.97       87.98      2.13 o 
   4   0  15      123.39      135.36      2.53 o 
   5   0  15       12.11       14.51      1.60 o 
   6   0  15      114.16      111.53      4.79 o 
  -5   1  15      152.21      169.96      4.79 o 
  -4   1  15      574.64      576.71      5.59 o 
  -3   1  15      121.53      134.56      2.26 o 
  -2   1  15      313.03      323.42      2.53 o 
  -1   1  15      535.71      517.48      3.33 o 
   0   1  15      320.08      318.37      3.73 o 
   1   1  15      540.77      518.81      3.33 o 
   2   1  15      312.80      327.15      2.93 o 
   3   1  15      121.54      132.16      2.53 o 
   4   1  15      570.95      568.99      5.99 o 
   5   1  15      152.26      162.64      3.19 o 
   6   1  15       85.51       83.98      4.13 o 
  -5   2  15      102.28       93.30      3.06 o 
  -4   2  15       53.17       60.03      2.00 o 
  -3   2  15        1.53        1.46      0.67 o 
  -2   2  15       38.51       36.87      0.93 o 
  -1   2  15      558.67      574.31      3.19 o 
   0   2  15       10.74        6.52      0.53 o 
   1   2  15      558.44      579.77      3.59 o 
   2   2  15       38.18       36.34      0.93 o 
   3   2  15        1.75        1.20      0.67 o 
   4   2  15       53.55       61.89      2.13 o 
   5   2  15      101.36       94.50      2.40 o 
  -5   3  15       56.91       64.42      3.59 o 
  -4   3  15       39.02       41.93      1.60 o 
  -3   3  15      213.23      226.26      3.46 o 
  -2   3  15      101.25      102.88      1.60 o 
  -1   3  15      101.17       98.89      1.46 o 
   0   3  15       39.36       43.92      1.06 o 
   1   3  15      101.52      101.02      1.46 o 
   2   3  15      101.83      103.55      1.60 o 
   3   3  15      211.04      223.34      3.33 o 
   4   3  15       39.78       43.52      1.60 o 
   5   3  15       56.51       54.30      1.73 o 
  -5   4  15       40.73       42.19      2.26 o 
  -4   4  15       58.67       68.81      2.66 o 
  -3   4  15      172.59      162.38      2.80 o 
  -2   4  15      269.43      279.24      2.93 o 
  -1   4  15      171.88      175.69      2.00 o 
   0   4  15      150.36      160.65      1.73 o 
   1   4  15      171.11      180.21      2.13 o 
   2   4  15      268.80      277.77      2.53 o 
   3   4  15      172.31      165.97      2.66 o 
   4   4  15       59.65       67.08      2.53 o 
   5   4  15       40.59       38.33      1.86 o 
  -5   5  15       62.32       57.23      1.86 o 
  -4   5  15      135.90      128.30      2.80 o 
  -3   5  15       93.78       88.51      2.00 o 
  -2   5  15       51.11       51.51      1.46 o 
  -1   5  15      131.71      143.21      1.86 o 
   0   5  15       66.40       66.28      1.20 o 
   1   5  15      131.82      141.61      2.00 o 
   2   5  15       51.18       54.57      1.33 o 
   3   5  15       92.92       88.91      2.66 o 
   4   5  15      136.53      132.70      3.86 o 
   5   5  15       63.38       55.10      1.60 o 
  -5   6  15       36.09       32.74      1.33 o 
  -4   6  15      101.15      104.08      2.40 o 
  -3   6  15      386.32      381.72      3.86 o 
  -2   6  15       95.21       90.64      1.86 o 
  -1   6  15      899.56      892.01      5.19 o 
   0   6  15      102.36       84.65      1.60 o 
   1   6  15      896.97      876.30      4.92 o 
   2   6  15       95.91       94.37      2.00 o 
   3   6  15      389.76      394.90      5.06 o 
   4   6  15      102.20      106.74      2.66 o 
   5   6  15       36.22       37.27      1.60 o 
  -5   7  15       57.86       57.50      2.53 o 
  -4   7  15       59.56       52.44      1.60 o 
  -3   7  15       16.55        9.05      0.93 o 
  -2   7  15      144.42      132.30      2.53 o 
  -1   7  15       84.83       79.72      2.13 o 
   0   7  15        1.08        2.53      0.67 o 
   1   7  15       85.49       83.58      1.86 o 
   2   7  15      143.92      130.97      2.53 o 
   3   7  15       16.25       11.85      1.06 o 
   4   7  15       60.55       54.44      1.73 o 
   5   7  15       56.18       60.96      1.86 o 
  -4   8  15        6.06        6.79      0.80 o 
  -3   8  15       52.48       51.24      1.73 o 
  -2   8  15       55.02       50.98      1.60 o 
  -1   8  15        6.27        5.06      0.80 o 
   0   8  15       45.21       36.73      1.46 o 
   1   8  15        6.26        5.19      0.67 o 
   2   8  15       56.19       52.57      1.60 o 
   3   8  15       52.06       51.51      1.60 o 
   4   8  15        6.08        4.39      0.67 o 
  -4   9  15        5.57        7.32      0.67 o 
  -3   9  15      116.04      116.06      2.26 o 
  -2   9  15       18.90       17.57      1.06 o 
  -1   9  15       93.80       95.30      2.13 o 
   0   9  15        0.76       -0.67      0.67 o 
   1   9  15       94.14       99.02      1.86 o 
   2   9  15       19.32       19.17      0.93 o 
   3   9  15      116.87      126.18      2.53 o 
   4   9  15        5.63        7.32      0.67 o 
  -4  10  15        7.28        9.98      0.93 o 
  -3  10  15        1.85        1.86      0.53 o 
  -2  10  15       71.26       71.74      1.86 o 
  -1  10  15      122.87      118.59      2.26 o 
   0  10  15      415.49      432.16      4.13 o 
   1  10  15      123.29      119.65      2.13 o 
   2  10  15       72.20       73.34      2.00 o 
   3  10  15        1.85        1.33      0.53 o 
   4  10  15        7.61       10.91      0.80 o 
  -3  11  15       38.09       37.27      1.46 o 
  -2  11  15       13.33       14.24      1.06 o 
  -1  11  15      135.54      140.55      2.80 o 
   0  11  15      458.33      463.44      3.86 o 
   1  11  15      134.20      140.28      2.26 o 
   2  11  15       13.07       13.58      0.93 o 
   3  11  15       39.17       38.33      1.06 o 
  -3  12  15        2.73        4.13      0.67 o 
  -2  12  15       86.43       87.18      1.86 o 
  -1  12  15       37.40       37.40      1.46 o 
   0  12  15       15.29       12.51      0.67 o 
   1  12  15       37.95       37.27      1.20 o 
   2  12  15       85.62       89.97      1.60 o 
  -2  13  15       72.08       71.21      1.86 o 
  -1  13  15       12.03       10.38      0.67 o 
   0  13  15       23.90       23.29      1.06 o 
   1  13  15       12.39       10.38      0.67 o 
   2  13  15       71.57       70.01      3.86 o 
   0   0  16      104.00      104.08      1.86 o 
   1   0  16       67.06       64.15      1.06 o 
   2   0  16      148.35      146.14      2.00 o 
   3   0  16       19.24       20.36      1.20 o 
   4   0  16      622.15      619.03      5.19 o 
   5   0  16       48.29       50.18      2.26 o 
  -5   1  16       99.90       97.69      3.06 o 
  -4   1  16      306.40      317.30      3.86 o 
  -3   1  16       14.43       15.17      0.93 o 
  -2   1  16     1464.76     1431.45      5.59 o 
  -1   1  16      768.85      758.51      3.73 o 
   0   1  16      251.14      251.68      2.13 o 
   1   1  16      766.72      761.04      3.86 o 
   2   1  16     1462.44     1439.57      6.39 o 
   3   1  16       14.18       15.31      0.93 o 
   4   1  16      304.83      312.38      4.53 o 
   5   1  16       97.69       88.11      2.40 o 
  -5   2  16       57.49       74.00      2.66 o 
  -4   2  16      360.13      362.55      5.19 o 
  -3   2  16       42.11       42.72      1.60 o 
  -2   2  16      951.75      941.12      4.92 o 
  -1   2  16      732.95      716.32      4.13 o 
   0   2  16       58.06       59.49      1.20 o 
   1   2  16      732.26      718.59      3.86 o 
   2   2  16      946.41      942.32      4.79 o 
   3   2  16       41.96       43.92      1.46 o 
   4   2  16      359.57      365.22      4.79 o 
   5   2  16       57.60       65.08      1.86 o 
  -5   3  16        3.37        1.20      0.67 o 
  -4   3  16       73.19       76.40      2.53 o 
  -3   3  16      456.40      475.29      4.92 o 
  -2   3  16      287.24      283.49      2.53 o 
  -1   3  16       23.41       20.36      0.80 o 
   0   3  16       55.03       47.65      1.06 o 
   1   3  16       22.54       21.03      0.80 o 
   2   3  16      287.15      284.03      2.66 o 
   3   3  16      459.53      477.68      4.53 o 
   4   3  16       74.46       72.80      2.00 o 
   5   3  16        3.53        1.46      0.67 o 
  -5   4  16       25.91       22.23      1.20 o 
  -4   4  16       55.21       45.25      1.86 o 
  -3   4  16      128.78      124.58      2.66 o 
  -2   4  16      357.86      334.47      3.59 o 
  -1   4  16       13.19       10.78      0.67 o 
   0   4  16       12.65       15.17      0.67 o 
   1   4  16       13.74       11.85      0.67 o 
   2   4  16      359.37      343.92      3.06 o 
   3   4  16      130.17      124.98      2.26 o 
   4   4  16       54.38       43.92      2.00 o 
   5   4  16       25.78       25.69      1.33 o 
  -5   5  16       19.34       15.31      0.93 o 
  -4   5  16      139.18      144.28      3.19 o 
  -3   5  16       54.72       51.24      1.60 o 
  -2   5  16      315.82      281.50      3.33 o 
  -1   5  16      198.67      181.01      2.13 o 
   0   5  16       62.03       55.23      1.20 o 
   1   5  16      198.63      181.28      2.13 o 
   2   5  16      315.99      292.01      3.33 o 
   3   5  16       54.22       54.04      2.00 o 
   4   5  16      137.11      141.75      3.46 o 
   5   5  16       19.76       18.50      0.93 o 
  -5   6  16       57.79       54.70      2.13 o 
  -4   6  16       26.46       18.90      1.06 o 
  -3   6  16      227.81      216.68      2.80 o 
  -2   6  16      231.92      239.17      2.93 o 
  -1   6  16      207.71      200.84      2.93 o 
   0   6  16        3.53        6.39      0.67 o 
   1   6  16      210.28      204.17      2.93 o 
   2   6  16      229.51      242.37      2.93 o 
   3   6  16      227.78      231.19      4.13 o 
   4   6  16       26.13       22.09      1.20 o 
   5   6  16       57.41       59.36      1.73 o 
  -4   7  16       27.83       29.01      1.06 o 
  -3   7  16       65.28       57.36      1.60 o 
  -2   7  16        0.72        1.06      0.53 o 
  -1   7  16      154.94      164.11      2.93 o 
   0   7  16       55.21       56.83      1.73 o 
   1   7  16      154.46      163.44      2.66 o 
   2   7  16        0.73        1.33      0.67 o 
   3   7  16       65.69       61.89      1.86 o 
   4   7  16       28.12       30.21      1.33 o 
   5   7  16       21.86       20.10      2.00 o 
  -4   8  16      178.24      166.37      2.40 o 
  -3   8  16       83.67       80.39      1.73 o 
  -2   8  16      549.18      532.65      5.19 o 
  -1   8  16     1383.05     1397.91      8.39 o 
   0   8  16       61.60       56.30      1.73 o 
   1   8  16     1382.99     1427.86      7.99 o 
   2   8  16      550.36      552.08      4.53 o 
   3   8  16       82.55       81.99      1.86 o 
   4   8  16      178.97      174.36      2.40 o 
  -4   9  16      183.79      169.56      2.66 o 
  -3   9  16      214.56      201.24      2.66 o 
  -2   9  16       89.12       80.79      2.00 o 
  -1   9  16      175.72      172.63      2.80 o 
   0   9  16       12.11       11.58      0.93 o 
   1   9  16      175.19      172.23      2.80 o 
   2   9  16       90.32       86.11      2.00 o 
   3   9  16      214.69      218.14      3.06 o 
   4   9  16      184.16      175.15      2.53 o 
  -3  10  16       20.75       18.63      0.80 o 
  -2  10  16       38.44       36.60      1.33 o 
  -1  10  16       84.78       81.72      1.73 o 
   0  10  16       21.33       23.16      1.20 o 
   1  10  16       83.28       82.92      1.73 o 
   2  10  16       38.09       36.73      1.33 o 
   3  10  16       20.16       19.30      0.93 o 
  -3  11  16       59.23       57.23      1.60 o 
  -2  11  16       21.91       20.76      0.93 o 
  -1  11  16       29.12       29.15      1.20 o 
   0  11  16      136.87      130.70      2.40 o 
   1  11  16       30.06       29.95      1.20 o 
   2  11  16       21.77       21.03      0.93 o 
   3  11  16       58.64       55.50      1.46 o 
  -2  12  16       82.83       82.92      1.73 o 
  -1  12  16       62.47       60.69      1.60 o 
   0  12  16       66.75       71.47      1.73 o 
   1  12  16       62.87       61.22      1.46 o 
   2  12  16       83.76       83.72      1.86 o 
  -1  13  16       50.29       52.97      1.46 o 
   0  13  16      104.06       95.70      1.86 o 
   1  13  16       50.76       52.31      1.46 o 
   1   0  17     1430.71     1356.12      5.06 o 
   2   0  17      687.96      693.56      4.53 o 
   3   0  17     1322.81     1367.56      7.45 o 
   4   0  17        4.11        3.06      0.67 o 
   5   0  17       23.35       27.02      1.60 o 
  -5   1  17      142.73      146.67      3.33 o 
  -4   1  17       27.46       24.22      1.33 o 
  -3   1  17      512.10      531.05      4.79 o 
  -2   1  17      112.93      113.00      1.86 o 
  -1   1  17       29.06       30.08      0.80 o 
   0   1  17      337.21      336.20      2.66 o 
   1   1  17       28.76       28.75      0.93 o 
   2   1  17      112.81      116.06      2.26 o 
   3   1  17      512.42      535.31      4.79 o 
   4   1  17       27.63       24.62      1.33 o 
   5   1  17      143.14      138.42      2.93 o 
  -5   2  17       42.87       40.20      1.86 o 
  -4   2  17      160.01      158.52      2.93 o 
  -3   2  17      173.07      190.59      3.33 o 
  -2   2  17      297.09      290.68      3.19 o 
  -1   2  17      195.09      198.85      2.26 o 
   0   2  17        4.73        7.85      0.53 o 
   1   2  17      195.19      198.71      2.13 o 
   2   2  17      299.61      297.34      3.46 o 
   3   2  17      173.82      188.46      2.80 o 
   4   2  17      159.64      153.06      3.06 o 
   5   2  17       42.72       39.26      2.00 o 
  -5   3  17      116.10      122.45      2.66 o 
  -4   3  17      140.67      132.43      2.80 o 
  -3   3  17      784.22      784.73      6.92 o 
  -2   3  17      152.83      151.60      2.40 o 
  -1   3  17       43.98       45.65      1.20 o 
   0   3  17       71.31       67.35      1.20 o 
   1   3  17       44.51       45.12      1.06 o 
   2   3  17      153.56      156.25      2.53 o 
   3   3  17      785.44      798.71      5.46 o 
   4   3  17      138.50      126.44      2.66 o 
   5   3  17      116.57      128.84      2.53 o 
  -5   4  17       21.88       15.44      1.20 o 
  -4   4  17       76.11       69.74      1.86 o 
  -3   4  17       30.28       35.14      1.46 o 
  -2   4  17      208.93      206.03      2.93 o 
  -1   4  17       81.02       84.12      1.73 o 
   0   4  17      513.80      520.54      3.33 o 
   1   4  17       80.32       82.92      1.60 o 
   2   4  17      209.23      213.75      2.80 o 
   3   4  17       30.62       36.07      1.33 o 
   4   4  17       76.89       70.81      2.40 o 
   5   4  17       21.50       16.50      0.93 o 
  -5   5  17       80.23       60.16      2.53 o 
  -4   5  17      169.40      159.18      2.80 o 
  -3   5  17        3.39        2.26      0.67 o 
  -2   5  17      166.87      169.96      2.40 o 
  -1   5  17      740.27      786.46      5.06 o 
   0   5  17       46.68       34.07      1.20 o 
   1   5  17      736.23      769.69      5.06 o 
   2   5  17      166.89      179.28      2.66 o 
   3   5  17        3.26        5.19      0.80 o 
   4   5  17      170.53      168.90      3.33 o 
   5   5  17       79.96       70.54      1.86 o 
  -5   6  17       36.16       33.94      2.53 o 
  -4   6  17       43.76       37.53      1.60 o 
  -3   6  17       22.37       21.43      0.93 o 
  -2   6  17        3.37        3.59      0.67 o 
  -1   6  17      282.24      265.79      3.33 o 
   0   6  17       22.15       16.50      0.93 o 
   1   6  17      281.34      262.33      3.19 o 
   2   6  17        3.25        3.86      0.67 o 
   3   6  17       22.68       23.42      1.33 o 
   4   6  17       43.51       41.53      1.46 o 
  -4   7  17       15.10        9.58      0.80 o 
  -3   7  17      112.23      105.15      1.86 o 
  -2   7  17      194.44      175.02      2.93 o 
  -1   7  17       78.18       78.13      2.00 o 
   0   7  17      101.66      107.54      2.26 o 
   1   7  17       77.52       75.33      1.86 o 
   2   7  17      196.76      183.94      2.80 o 
   3   7  17      112.30      108.07      2.40 o 
   4   7  17       15.08       10.78      0.80 o 
  -4   8  17       14.13       14.37      0.80 o 
  -3   8  17       24.18       22.89      0.93 o 
  -2   8  17      268.64      253.02      3.33 o 
  -1   8  17       66.34       73.34      1.86 o 
   0   8  17      163.24      158.92      2.66 o 
   1   8  17       66.28       71.34      1.86 o 
   2   8  17      270.25      262.47      3.19 o 
   3   8  17       23.84       24.89      1.06 o 
   4   8  17       14.02       17.04      0.80 o 
  -4   9  17      135.58      141.08      5.06 o 
  -3   9  17       29.50       28.08      0.93 o 
  -2   9  17      215.33      210.56      2.80 o 
  -1   9  17       75.37       74.27      1.73 o 
   0   9  17        5.80        4.13      0.67 o 
   1   9  17       76.54       74.93      1.86 o 
   2   9  17      214.78      219.74      2.93 o 
   3   9  17       30.06       28.88      1.06 o 
   4   9  17      135.48      136.96      3.46 o 
  -3  10  17       12.64       10.65      0.67 o 
  -2  10  17       62.30       60.69      1.46 o 
  -1  10  17       54.29       59.76      1.60 o 
   0  10  17        0.00        0.13      0.53 o 
   1  10  17       53.44       60.03      1.60 o 
   2  10  17       62.12       62.69      1.60 o 
   3  10  17       12.13       10.38      0.67 o 
  -2  11  17       36.24       32.61      1.06 o 
  -1  11  17       38.36       39.93      1.33 o 
   0  11  17       48.48       45.92      1.33 o 
   1  11  17       38.79       39.53      1.33 o 
   2  11  17       35.53       33.81      1.46 o 
  -2  12  17       77.28       76.00      1.86 o 
  -1  12  17      150.03      155.86      2.26 o 
   0  12  17      302.89      294.94      3.33 o 
   1  12  17      150.31      161.84      2.93 o 
   2  12  17       77.36       81.19      2.26 o 
   0   0  18      654.94      693.96      5.06 o 
   1   0  18        3.64        5.19      0.53 o 
   2   0  18       19.00       17.97      0.93 o 
   3   0  18       21.39       20.10      1.06 o 
   4   0  18       25.89       29.81      1.60 o 
   5   0  18        2.00        0.93      0.67 o 
  -5   1  18       10.33       11.71      0.93 o 
  -4   1  18      115.97      122.05      2.40 o 
  -3   1  18      100.81       97.83      2.26 o 
  -2   1  18      197.34      201.37      2.66 o 
  -1   1  18      383.77      384.91      2.80 o 
   0   1  18       13.10       13.18      0.67 o 
   1   1  18      382.46      382.65      2.93 o 
   2   1  18      197.49      203.77      3.19 o 
   3   1  18      100.85       98.89      2.13 o 
   4   1  18      115.12      122.45      2.53 o 
   5   1  18       10.14       13.84      1.20 o 
  -5   2  18      109.61      106.88      2.40 o 
  -4   2  18        0.09       -0.13      0.67 o 
  -3   2  18      292.33      311.98      3.86 o 
  -2   2  18       96.55       89.97      1.86 o 
  -1   2  18      669.32      679.86      5.46 o 
   0   2  18      219.28      196.72      2.13 o 
   1   2  18      669.54      681.72      4.66 o 
   2   2  18       94.87       91.84      2.00 o 
   3   2  18      291.92      315.04      3.73 o 
   4   2  18        0.08        0.80      0.67 o 
   5   2  18      110.73      107.01      2.93 o 
  -5   3  18        1.57       -0.27      1.06 o 
  -4   3  18       58.69       60.43      1.73 o 
  -3   3  18      126.69      119.25      2.53 o 
  -2   3  18       89.37       90.37      2.00 o 
  -1   3  18      323.86      313.18      3.73 o 
   0   3  18        1.55        0.13      0.53 o 
   1   3  18      320.84      310.91      3.33 o 
   2   3  18       87.95       93.30      1.86 o 
   3   3  18      126.65      124.84      2.26 o 
   4   3  18       58.54       63.89      1.86 o 
   5   3  18        1.36        1.86      0.67 o 
  -5   4  18        0.42        0.93      0.80 o 
  -4   4  18       41.38       40.46      1.46 o 
  -3   4  18      168.30      159.98      2.80 o 
  -2   4  18      115.14       99.16      2.13 o 
  -1   4  18       97.99       95.16      2.13 o 
   0   4  18        1.03        5.19      0.67 o 
   1   4  18       98.02       96.89      1.73 o 
   2   4  18      115.48      103.02      2.00 o 
   3   4  18      167.01      168.90      2.66 o 
   4   4  18       40.95       40.99      2.00 o 
   5   4  18        0.39       -0.13      0.67 o 
  -4   5  18      358.27      340.73      3.99 o 
  -3   5  18       96.44       86.51      2.00 o 
  -2   5  18      129.88      116.19      2.13 o 
  -1   5  18      184.60      168.37      2.53 o 
   0   5  18       90.26       78.53      1.60 o 
   1   5  18      183.59      168.37      2.40 o 
   2   5  18      130.15      121.25      2.13 o 
   3   5  18       97.24       93.43      2.13 o 
   4   5  18      358.06      359.23      3.99 o 
  -4   6  18       30.21       27.95      1.33 o 
  -3   6  18        7.12        8.92      0.80 o 
  -2   6  18       74.10       70.14      1.60 o 
  -1   6  18      104.01       99.69      2.00 o 
   0   6  18       10.28       15.44      0.80 o 
   1   6  18      104.91       98.09      2.00 o 
   2   6  18       73.59       71.74      1.73 o 
   3   6  18        7.02        8.52      0.80 o 
   4   6  18       29.89       29.68      1.20 o 
  -4   7  18       24.36       21.96      1.20 o 
  -3   7  18       98.12       91.44      1.73 o 
  -2   7  18       22.58       22.23      1.06 o 
  -1   7  18       15.09       12.78      0.93 o 
   0   7  18      114.93      130.97      2.40 o 
   1   7  18       14.99       12.78      0.80 o 
   2   7  18       22.20       21.83      1.06 o 
   3   7  18       97.80       94.23      2.00 o 
   4   7  18       24.31       22.89      0.80 o 
  -4   8  18      238.06      238.51      3.99 o 
  -3   8  18       33.69       31.14      1.06 o 
  -2   8  18       19.51       19.43      0.93 o 
  -1   8  18      490.39      477.55      4.53 o 
   0   8  18      266.87      264.33      3.33 o 
   1   8  18      490.80      493.65      4.26 o 
   2   8  18       20.45       22.36      1.20 o 
   3   8  18       33.16       31.68      1.06 o 
   4   8  18      239.12      237.44      3.86 o 
  -3   9  18       74.14       72.67      1.60 o 
  -2   9  18      173.49      162.38      2.26 o 
  -1   9  18        0.95        1.33      0.53 o 
   0   9  18        6.56       11.45      0.80 o 
   1   9  18        1.03        0.67      0.53 o 
   2   9  18      173.17      172.63      2.93 o 
   3   9  18       74.22       73.07      1.60 o 
  -3  10  18       28.63       28.35      1.60 o 
  -2  10  18       86.78       74.40      1.46 o 
  -1  10  18        9.04       10.78      0.80 o 
   0  10  18       15.15       17.30      0.93 o 
   1  10  18        8.74       11.31      0.80 o 
   2  10  18       86.78       80.92      2.40 o 
   3  10  18       28.02       30.21      1.33 o 
  -2  11  18       26.23       27.02      0.93 o 
  -1  11  18       70.06       66.02      1.46 o 
   0  11  18       20.75       20.50      0.80 o 
   1  11  18       70.00       64.68      1.60 o 
   2  11  18       26.41       29.81      1.46 o 
  -1  12  18       76.68       73.60      1.73 o 
   0  12  18        0.86        1.73      0.40 o 
   1  12  18       76.96       77.33      1.73 o 
   1   0  19      322.96      313.18      3.06 o 
   2   0  19        4.91        4.39      0.67 o 
   3   0  19      336.44      368.28      4.39 o 
   4   0  19      171.24      180.74      3.06 o 
   5   0  19       55.64       54.30      1.60 o 
  -5   1  19       29.74       30.08      1.20 o 
  -4   1  19      140.10      142.81      2.40 o 
  -3   1  19      101.38      101.42      2.40 o 
  -2   1  19     1073.58     1089.66      5.99 o 
  -1   1  19      188.24      192.59      2.40 o 
   0   1  19      161.79      160.91      2.53 o 
   1   1  19      187.93      192.32      2.53 o 
   2   1  19     1070.61     1089.52      7.19 o 
   3   1  19      101.85      107.41      2.80 o 
   4   1  19      138.25      153.46      2.93 o 
   5   1  19       30.14       32.34      1.46 o 
  -5   2  19        4.01        7.45      0.80 o 
  -4   2  19       20.71       23.56      1.06 o 
  -3   2  19       11.12       12.64      0.93 o 
  -2   2  19      277.51      280.83      3.33 o 
  -1   2  19      225.61      231.45      3.06 o 
   0   2  19       16.77       14.77      0.93 o 
   1   2  19      223.03      227.59      2.80 o 
   2   2  19      276.79      283.63      3.59 o 
   3   2  19       11.03       14.51      1.20 o 
   4   2  19       20.83       22.89      1.20 o 
   5   2  19        3.97        5.59      0.67 o 
  -5   3  19       70.66       63.35      2.26 o 
  -4   3  19      353.04      360.69      3.59 o 
  -3   3  19       17.23       12.38      1.06 o 
  -2   3  19      419.71      414.99      3.99 o 
  -1   3  19      346.86      351.37      3.99 o 
   0   3  19     1014.46     1043.74      6.12 o 
   1   3  19      347.60      355.50      3.59 o 
   2   3  19      419.70      425.24      4.26 o 
   3   3  19       16.95       14.91      1.06 o 
   4   3  19      352.26      366.28      3.86 o 
   5   3  19       71.54       56.57      2.13 o 
  -4   4  19        1.63        1.86      0.53 o 
  -3   4  19       80.62       82.92      2.00 o 
  -2   4  19      109.64      116.19      2.13 o 
  -1   4  19       90.88       81.32      2.00 o 
   0   4  19       24.90       23.82      1.06 o 
   1   4  19       90.17       81.32      1.60 o 
   2   4  19      109.92      118.72      2.00 o 
   3   4  19       81.32       89.31      1.86 o 
   4   4  19        1.62        2.93      0.67 o 
  -4   5  19       82.72       78.26      1.73 o 
  -3   5  19       29.04       26.35      1.20 o 
  -2   5  19       52.42       53.90      1.60 o 
  -1   5  19       47.73       56.97      1.60 o 
   0   5  19       63.73       67.08      1.46 o 
   1   5  19       46.52       54.97      1.33 o 
   2   5  19       53.13       56.83      1.46 o 
   3   5  19       29.41       29.01      1.06 o 
   4   5  19       82.81       79.33      1.73 o 
  -4   6  19       40.07       41.26      1.20 o 
  -3   6  19      136.44      129.77      2.26 o 
  -2   6  19       14.66       16.24      0.93 o 
  -1   6  19       70.76       64.29      1.60 o 
   0   6  19       48.95       52.17      1.33 o 
   1   6  19       70.60       64.42      1.60 o 
   2   6  19       14.06       14.77      0.80 o 
   3   6  19      137.67      130.70      2.26 o 
   4   6  19       39.81       38.07      1.06 o 
  -4   7  19       34.34       34.47      1.20 o 
  -3   7  19        1.22        0.80      0.53 o 
  -2   7  19      302.60      268.85      3.33 o 
  -1   7  19      224.48      237.44      2.93 o 
   0   7  19      418.84      412.86      3.99 o 
   1   7  19      223.82      235.85      2.93 o 
   2   7  19      303.27      282.16      3.19 o 
   3   7  19        1.24        1.33      0.53 o 
   4   7  19       35.16       36.20      1.33 o 
  -3   8  19       72.84       63.49      1.46 o 
  -2   8  19      359.72      343.79      3.59 o 
  -1   8  19       78.32       75.47      1.60 o 
   0   8  19       37.12       45.39      1.33 o 
   1   8  19       77.49       76.00      1.60 o 
   2   8  19      360.52      357.36      3.99 o 
   3   8  19       73.21       68.28      1.73 o 
  -3   9  19      210.83      197.91      2.93 o 
  -2   9  19       83.69       84.65      1.73 o 
  -1   9  19       10.49       10.38      0.67 o 
   0   9  19       72.71       69.88      1.46 o 
   1   9  19       11.00       12.24      0.80 o 
   2   9  19       82.95       86.51      2.00 o 
   3   9  19      212.37      217.21      3.46 o 
  -2  10  19       25.99       28.88      0.93 o 
  -1  10  19      147.59      150.40      2.13 o 
   0  10  19      111.86      110.60      1.73 o 
   1  10  19      146.43      149.47      2.13 o 
   2  10  19       25.97       31.41      1.60 o 
  -1  11  19       45.07       36.87      0.93 o 
   0  11  19       89.12       93.70      1.46 o 
   1  11  19       44.96       40.73      1.46 o 
   0   0  20        0.07        0.27      0.80 o 
   1   0  20      188.16      185.67      2.40 o 
   2   0  20      179.62      175.82      2.53 o 
   3   0  20       36.09       31.14      1.33 o 
   4   0  20      109.49      110.20      2.00 o 
  -4   1  20       18.68       19.03      0.93 o 
  -3   1  20       54.59       50.58      1.46 o 
  -2   1  20       79.26       78.39      1.60 o 
  -1   1  20      149.37      146.81      2.13 o 
   0   1  20      316.23      311.44      3.59 o 
   1   1  20      149.06      145.61      2.13 o 
   2   1  20       79.69       78.53      1.86 o 
   3   1  20       53.37       52.17      1.60 o 
   4   1  20       19.39       20.63      0.93 o 
  -4   2  20       76.76       71.87      1.60 o 
  -3   2  20       18.82       18.37      0.93 o 
  -2   2  20       16.68       16.90      0.93 o 
  -1   2  20      348.66      333.67      3.73 o 
   0   2  20        1.49        1.06      0.53 o 
   1   2  20      348.15      331.81      3.33 o 
   2   2  20       17.84       17.44      0.93 o 
   3   2  20       18.92       19.83      1.06 o 
   4   2  20       76.76       75.73      1.86 o 
  -4   3  20      158.91      160.11      2.40 o 
  -3   3  20      150.41      149.07      2.53 o 
  -2   3  20      285.73      272.18      3.19 o 
  -1   3  20       18.75       21.03      1.06 o 
   0   3  20      154.74      162.78      2.53 o 
   1   3  20       18.80       19.30      0.93 o 
   2   3  20      285.68      275.38      3.19 o 
   3   3  20      148.73      150.80      2.40 o 
   4   3  20      159.04      151.46      2.80 o 
  -4   4  20       16.49       15.97      0.80 o 
  -3   4  20       65.09       66.15      1.73 o 
  -2   4  20      179.12      178.08      2.53 o 
  -1   4  20      363.35      348.05      3.86 o 
   0   4  20       44.36       58.16      1.60 o 
   1   4  20      364.18      348.98      3.59 o 
   2   4  20      177.94      177.82      2.26 o 
   3   4  20       65.64       69.08      1.73 o 
   4   4  20       16.84       14.24      0.80 o 
  -4   5  20       44.85       55.37      1.33 o 
  -3   5  20       60.75       59.76      1.60 o 
  -2   5  20       11.58       15.57      0.93 o 
  -1   5  20      209.65      209.63      2.93 o 
   0   5  20      839.89      833.98      5.32 o 
   1   5  20      208.61      209.63      2.53 o 
   2   5  20       11.29       15.31      0.80 o 
   3   5  20       61.57       59.63      1.60 o 
   4   5  20       44.92       52.04      1.46 o 
  -4   6  20        9.01        8.78      0.67 o 
  -3   6  20       47.16       45.79      1.33 o 
  -2   6  20       46.99       42.46      1.33 o 
  -1   6  20      146.48      143.74      2.80 o 
   0   6  20      694.54      750.80      5.19 o 
   1   6  20      145.40      142.95      2.26 o 
   2   6  20       46.43       43.52      1.33 o 
   3   6  20       46.86       47.25      1.46 o 
   4   6  20        9.01        8.12      0.80 o 
  -3   7  20        1.09        1.06      0.53 o 
  -2   7  20       21.79       17.30      1.06 o 
  -1   7  20       80.85       81.06      1.73 o 
   0   7  20       41.73       37.80      1.20 o 
   1   7  20       79.36       83.32      1.73 o 
   2   7  20       22.52       16.10      0.93 o 
   3   7  20        1.04        1.46      0.53 o 
  -3   8  20       26.66       29.55      1.20 o 
  -2   8  20      129.90      134.69      2.00 o 
  -1   8  20      111.39      102.62      1.73 o 
   0   8  20      437.03      421.12      3.59 o 
   1   8  20      110.15      107.41      1.86 o 
   2   8  20      129.96      140.68      2.53 o 
   3   8  20       25.92       29.01      1.20 o 
  -2   9  20       50.47       46.45      1.20 o 
  -1   9  20      102.65      101.95      1.73 o 
   0   9  20        0.16        0.00      0.40 o 
   1   9  20      102.56      104.35      1.73 o 
   2   9  20       50.40       48.98      1.46 o 
  -2  10  20        3.72        4.66      0.67 o 
  -1  10  20       58.32       61.36      1.20 o 
   0  10  20      230.11      235.85      2.40 o 
   1  10  20       57.85       61.49      1.20 o 
   2  10  20        3.58        3.73      0.53 o 
  -1  11  20       97.01       99.16      4.39 o 
   0  11  20        3.47        4.79      0.53 o 
   1   0  21       35.72       35.80      1.20 o 
   2   0  21        0.93        0.40      0.53 o 
   3   0  21        4.72        2.66      0.67 o 
   4   0  21       29.97       34.21      1.20 o 
  -4   1  21       51.92       52.71      1.33 o 
  -3   1  21      121.82      119.92      2.13 o 
  -2   1  21      193.19      184.34      2.40 o 
  -1   1  21        2.31        2.80      0.53 o 
   0   1  21       15.99       14.24      0.93 o 
   1   1  21        2.49        2.53      0.53 o 
   2   1  21      193.60      191.79      2.66 o 
   3   1  21      121.41      122.05      2.13 o 
   4   1  21       52.20       54.04      1.46 o 
  -4   2  21        1.39        1.33      0.53 o 
  -3   2  21      163.28      154.26      2.53 o 
  -2   2  21       18.66       17.17      0.93 o 
  -1   2  21      214.26      216.81      2.93 o 
   0   2  21       22.51       28.88      1.20 o 
   1   2  21      215.41      218.01      2.66 o 
   2   2  21       18.60       15.57      0.93 o 
   3   2  21      162.54      157.72      2.40 o 
   4   2  21        1.51        1.73      0.53 o 
  -4   3  21       92.37      104.08      1.73 o 
  -3   3  21       45.85       42.19      1.33 o 
  -2   3  21       16.18       14.11      0.80 o 
  -1   3  21      313.80      309.58      3.46 o 
   0   3  21      101.02      121.78      2.26 o 
   1   3  21      314.61      313.44      3.46 o 
   2   3  21       16.52       13.98      0.80 o 
   3   3  21       46.29       43.79      1.33 o 
   4   3  21       92.26       99.96      2.40 o 
  -4   4  21        7.78        7.05      0.53 o 
  -3   4  21       41.72       47.52      1.33 o 
  -2   4  21        3.36        3.86      0.53 o 
  -1   4  21      128.97      135.23      2.26 o 
   0   4  21        0.11        1.73      0.53 o 
   1   4  21      129.33      138.15      2.40 o 
   2   4  21        3.68        3.59      0.53 o 
   3   4  21       41.79       47.12      1.46 o 
   4   4  21        7.92        5.99      0.93 o 
  -3   5  21       94.20       94.90      1.73 o 
  -2   5  21       38.28       37.27      1.20 o 
  -1   5  21       13.46       13.44      0.93 o 
   0   5  21        4.81        3.46      0.67 o 
   1   5  21       13.52       14.24      0.80 o 
   2   5  21       37.83       37.13      1.06 o 
   3   5  21       94.39       96.36      1.86 o 
   4   5  21       62.77       48.71      1.73 o 
  -3   6  21        3.86        3.19      0.53 o 
  -2   6  21       13.81       11.98      0.67 o 
  -1   6  21      227.55      235.45      3.19 o 
   0   6  21      274.90      289.35      3.46 o 
   1   6  21      226.23      231.85      2.80 o 
   2   6  21       13.80       11.85      0.80 o 
   3   6  21        3.47        2.93      0.53 o 
  -3   7  21        3.56        4.26      0.53 o 
  -2   7  21      130.58      132.83      2.13 o 
  -1   7  21       73.01       71.07      1.73 o 
   0   7  21      113.88      117.26      2.00 o 
   1   7  21       73.07       71.87      1.46 o 
   2   7  21      129.92      136.42      2.53 o 
   3   7  21        3.64        4.13      0.53 o 
  -2   8  21      140.88      140.02      2.13 o 
  -1   8  21      183.84      185.14      2.26 o 
   0   8  21       84.23       89.71      1.60 o 
   1   8  21      183.41      189.93      2.13 o 
   2   8  21      142.61      146.01      2.40 o 
  -2   9  21       26.98       26.35      0.93 o 
  -1   9  21      285.50      294.01      3.19 o 
   0   9  21      471.96      477.28      3.46 o 
   1   9  21      286.06      295.87      2.53 o 
   2   9  21       26.66       27.82      1.20 o 
  -1  10  21      280.82      274.04      3.33 o 
   0  10  21       72.29       73.07      1.20 o 
   1  10  21      280.62      274.98      3.99 o 
   0   0  22       49.05       49.38      1.86 o 
   1   0  22      137.81      143.08      2.26 o 
   2   0  22        3.51        6.12      0.53 o 
   3   0  22      128.95      139.62      2.26 o 
   4   0  22        0.25        0.27      0.53 o 
  -4   1  22        0.90        1.06      0.53 o 
  -3   1  22      181.57      179.95      2.80 o 
  -2   1  22        0.50        0.80      0.40 o 
  -1   1  22       49.90       43.79      1.33 o 
   0   1  22       60.04       64.02      1.60 o 
   1   1  22       50.38       42.86      1.33 o 
   2   1  22        0.59        1.33      0.53 o 
   3   1  22      180.08      177.55      2.53 o 
   4   1  22        1.08        1.33      0.53 o 
  -4   2  22       22.90       25.16      1.20 o 
  -3   2  22      234.90      216.55      2.93 o 
  -2   2  22        6.57        7.32      0.67 o 
  -1   2  22       56.96       54.70      1.46 o 
   0   2  22       32.87       32.08      1.20 o 
   1   2  22       56.91       54.17      1.46 o 
   2   2  22        5.97        5.59      0.53 o 
   3   2  22      232.89      217.35      2.66 o 
   4   2  22       22.96       23.69      1.06 o 
  -4   3  22       17.58       16.24      1.06 o 
  -3   3  22      146.61      142.55      2.13 o 
  -2   3  22        8.64        9.18      0.67 o 
  -1   3  22       39.94       44.45      1.33 o 
   0   3  22      214.98      206.30      2.80 o 
   1   3  22       40.04       45.92      1.46 o 
   2   3  22        8.93        8.92      0.67 o 
   3   3  22      146.42      146.94      2.00 o 
   4   3  22       17.68       16.10      1.06 o 
  -3   4  22      262.10      257.81      2.93 o 
  -2   4  22       11.91        9.85      0.67 o 
  -1   4  22       14.90       11.05      0.80 o 
   0   4  22       73.63       68.81      1.73 o 
   1   4  22       15.21       10.78      0.80 o 
   2   4  22       12.11       10.12      0.67 o 
   3   4  22      261.87      262.33      2.93 o 
  -3   5  22       11.71       11.71      0.67 o 
  -2   5  22       78.46       78.26      1.46 o 
  -1   5  22       50.23       50.58      1.33 o 
   0   5  22        3.53        3.86      0.67 o 
   1   5  22       49.71       50.58      1.46 o 
   2   5  22       77.55       80.12      1.86 o 
   3   5  22       11.80       12.24      0.93 o 
  -3   6  22       73.79       80.12      1.86 o 
  -2   6  22      113.52      113.13      1.86 o 
  -1   6  22       48.84       44.85      1.33 o 
   0   6  22      707.49      727.24      5.86 o 
   1   6  22       49.26       45.12      1.46 o 
   2   6  22      113.05      112.20      2.00 o 
   3   6  22       73.91       87.04      2.53 o 
  -2   7  22        8.61        8.92      0.67 o 
  -1   7  22      195.67      193.79      2.53 o 
   0   7  22        9.10       11.45      0.80 o 
   1   7  22      194.70      196.58      2.26 o 
   2   7  22        8.50        8.52      0.67 o 
  -2   8  22       11.66       10.65      0.53 o 
  -1   8  22       45.42       46.18      1.46 o 
   0   8  22        8.79        7.32      0.53 o 
   1   8  22       45.00       44.45      0.93 o 
   2   8  22       11.74       12.64      0.93 o 
  -1   9  22       40.95       40.73      1.20 o 
   0   9  22      374.28      345.12      3.46 o 
   1   9  22       39.90       36.73      1.33 o 
   1   0  23       53.41       50.04      1.33 o 
   2   0  23      159.76      156.52      2.13 o 
   3   0  23       36.36       33.81      1.06 o 
  -3   1  23        2.74        1.46      0.53 o 
  -2   1  23      108.73      113.93      1.86 o 
  -1   1  23       17.24       20.50      0.93 o 
   0   1  23      268.82      267.66      3.06 o 
   1   1  23       17.42       20.90      0.93 o 
   2   1  23      108.83      113.13      1.86 o 
   3   1  23        2.75        2.00      0.40 o 
  -3   2  23       70.84       66.28      1.60 o 
  -2   2  23      112.94      109.01      1.86 o 
  -1   2  23       10.31       10.78      0.80 o 
   0   2  23      109.86      106.74      2.00 o 
   1   2  23       10.84       10.51      0.80 o 
   2   2  23      113.10      110.74      1.73 o 
   3   2  23       71.35       66.95      1.33 o 
  -3   3  23       66.21       55.50      1.33 o 
  -2   3  23       22.26       24.76      0.93 o 
  -1   3  23       45.75       46.98      1.33 o 
   0   3  23       54.91       63.62      1.46 o 
   1   3  23       45.75       47.12      1.46 o 
   2   3  23       22.28       25.42      0.93 o 
   3   3  23       66.28       56.83      1.33 o 
  -3   4  23       45.98       44.99      1.20 o 
  -2   4  23      256.32      276.17      2.66 o 
  -1   4  23        2.85        2.53      0.53 o 
   0   4  23      362.88      385.18      3.59 o 
   1   4  23        2.65        2.53      0.53 o 
   2   4  23      256.16      283.63      2.80 o 
   3   4  23       45.34       44.99      1.60 o 
  -3   5  23       11.51       12.11      0.80 o 
  -2   5  23       58.49       65.75      1.20 o 
  -1   5  23       20.51       21.43      0.93 o 
   0   5  23       51.28       52.44      1.33 o 
   1   5  23       20.24       21.30      0.93 o 
   2   5  23       58.01       69.21      1.73 o 
   3   5  23       11.07       12.38      1.06 o 
  -2   6  23       33.84       39.80      1.06 o 
  -1   6  23      109.82      110.34      1.73 o 
   0   6  23      108.16       99.56      2.26 o 
   1   6  23      109.11      112.60      1.86 o 
   2   6  23       34.65       40.99      1.20 o 
  -2   7  23       54.69       54.04      1.33 o 
  -1   7  23       26.15       24.62      0.93 o 
   0   7  23        0.05        0.27      0.53 o 
   1   7  23       26.35       26.75      0.93 o 
   2   7  23       54.80       57.50      1.73 o 
  -1   8  23       30.84       33.41      1.06 o 
   0   8  23       25.86       31.01      1.06 o 
   1   8  23       31.70       34.34      1.33 o 
   0   0  24       67.93       72.14      2.40 o 
   1   0  24        2.07        1.20      0.53 o 
   2   0  24        0.96        1.33      0.40 o 
   3   0  24       34.89       49.51      1.20 o 
  -3   1  24       12.92       12.24      0.80 o 
  -2   1  24       98.51      107.41      2.00 o 
  -1   1  24       52.46       57.63      1.33 o 
   0   1  24        2.50        2.40      0.53 o 
   1   1  24       52.07       56.70      1.33 o 
   2   1  24       98.62      102.88      1.60 o 
   3   1  24       13.63       12.24      0.67 o 
  -3   2  24      153.15      164.77      2.53 o 
  -2   2  24       77.75       69.34      1.46 o 
  -1   2  24       68.17       71.07      1.46 o 
   0   2  24      144.91      157.85      2.13 o 
   1   2  24       68.09       72.67      1.73 o 
   2   2  24       77.57       71.07      1.33 o 
   3   2  24      153.16      156.92      2.13 o 
  -3   3  24        0.92        0.67      0.40 o 
  -2   3  24       22.69       21.16      0.80 o 
  -1   3  24        3.46        2.66      0.40 o 
   0   3  24        0.58        0.53      0.40 o 
   1   3  24        3.44        2.66      0.53 o 
   2   3  24       22.76       22.23      0.80 o 
   3   3  24        0.88       -0.53      1.06 o 
  -2   4  24      136.41      131.50      1.60 o 
  -1   4  24       42.40       46.85      1.20 o 
   0   4  24        0.78        1.06      0.53 o 
   1   4  24       41.52       45.12      1.20 o 
   2   4  24      135.70      138.15      2.13 o 
  -2   5  24       20.72       22.63      0.80 o 
  -1   5  24       14.80       15.17      0.67 o 
   0   5  24       44.92       52.84      1.46 o 
   1   5  24       14.74       14.11      0.67 o 
   2   5  24       20.81       23.96      0.93 o 
  -2   6  24      101.60       98.89      3.06 o 
  -1   6  24      150.99      152.13      2.13 o 
   0   6  24       20.53       28.75      1.20 o 
   1   6  24      148.90      153.46      2.13 o 
   2   6  24      101.03      108.74      3.19 o 
  -1   7  24       64.21       68.41      1.33 o 
   0   7  24       75.88       73.20      1.46 o 
   1   7  24       63.80       67.48      2.13 o 
   1   0  25       25.80       24.89      0.93 o 
   2   0  25      132.90      145.34      2.40 o 
  -2   1  25        1.58        2.53      0.53 o 
  -1   1  25       29.51       26.22      1.06 o 
   0   1  25      131.28      131.23      1.86 o 
   1   1  25       29.50       25.16      0.93 o 
   2   1  25        1.57        3.19      0.53 o 
  -2   2  25      256.77      244.76      3.33 o 
  -1   2  25       37.06       34.87      0.93 o 
   0   2  25        5.93        7.85      0.53 o 
   1   2  25       37.70       37.40      1.06 o 
   2   2  25      256.48      246.36      2.93 o 
  -2   3  25       66.85       61.89      1.33 o 
  -1   3  25       62.30       64.55      1.20 o 
   0   3  25       13.78       12.24      0.67 o 
   1   3  25       61.11       65.08      1.46 o 
   2   3  25       66.50       63.75      1.46 o 
  -2   4  25       23.63       21.83      1.46 o 
  -1   4  25       13.52       13.31      0.53 o 
   0   4  25        7.57        3.99      0.53 o 
   1   4  25       13.35       12.78      0.67 o 
   2   4  25       23.46       22.36      1.06 o 
  -1   5  25       55.12       52.04      1.33 o 
   0   5  25      135.87      154.92      2.26 o 
   1   5  25       56.39       54.17      1.33 o 
  -1   6  25       21.24       18.90      1.20 o 
   0   6  25        0.05        1.73      0.40 o 
   1   6  25       21.31       20.36      1.46 o 
   0   0  26       26.50       36.47      1.33 o 
   1   0  26       19.80       20.36      0.93 o 
   2   0  26        2.74        4.13      0.53 o 
  -2   1  26       93.47       95.83      2.13 o 
  -1   1  26       38.00       37.40      0.93 o 
   0   1  26       49.89       47.25      1.06 o 
   1   1  26       38.54       39.80      1.20 o 
   2   1  26       93.26      100.49      2.93 o 
  -1   2  26       67.24       71.21      1.33 o 
   0   2  26       18.04       15.57      0.80 o 
   1   2  26       66.44       73.87      1.60 o 
  -1   3  26       63.35       64.55      1.33 o 
   0   3  26        2.74        2.00      0.40 o 
   1   3  26       63.01       66.02      1.60 o 
  -1   4  26       76.75       68.68      2.53 o 
   0   4  26       13.27       17.17      0.80 o 
   1   4  26       76.58       70.14      2.13 o 
   0   1  27        8.02        6.12      0.67 o 
                                                 
